# Supplementary material for: Superior haplotypes towards development of low glycemic index rice with preferred grain and cooking quality
Source: Sci Rep. 2021 May 12;11:10082. doi: 10.1038/s41598-021-87964-8 (PMC8115083; doi:10.1038/s41598-021-87964-8)
Supplement: Supplementary file 1 — Supplementary Information 1. [file 41598_2021_87964_MOESM1_ESM.xls]

## Sheet: Table S1
Table S1: Descriptive statistics of grain quality traits, RS content and PGI of 3K sub panel
	Average trait value of TPR
Traits	Mean ± SD	Minimum	Maximum	CV%
AC (%)	24.13 ± 4.01	12	33	16.65
KL (mm)	6.23 ± 0.67	4.6	7.7	10.71
KB (mm)	2.46 ± 0.41	1.8	3	9.37
LBR (ratio)	2.55 ± 0.41	1.58	3.6	16.06
ASV (Score)	3.55± 1.85	1	7	52.02
KLAC (mm)	8.86 ± 1.08	6.6	12.6	12.17
KBAC (mm)	3.36 ± 0.03	2.2	4.2	10.52
LER	1.42± 0.16	1.02	1.96	11.31
GC (mm)	49.74 ± 20.67	14.5	100	41.56
RS (%)	2.75 ± 2.28	0.57	10	79.01
PGI	66.35 ± 8.33	52.91	99.94	0.1255
AC- Amylose content, KL – Kernel length, KB-Kernel breadth, LBR – Length/ Breadth ratio, ASV –Alkali spread value, KLAC- Kernel length after cooking, KBAC – Kernel breadth after cooking, LER – Linear elongation ratio, GC – Gel consistency, RS –Resistant starch, PGI – Predicted glycemic index, TPR – Transplanted rice

## Sheet: Table S2a
Table S2a:	Marker trait associations of Single locus (MLM) and Multi-locus GWAS (mrMLM) for RS, PGI and grain quality traits
						mrMLM				FASTmrMLM				FASTmrEMMA
S.No	Trait ID	Trait name	RS#	Chromosome	Marker position (bp)	SNP effect	-log10(P)	LOD Score	R2 (%)	SNP effect	-log10(P)	LOD Score	R2 (%)	SNP effect	-log10(P)	LOD Score	R2 (%)	Genotype for code 1	Var_error	Var_phen (total)
1	1	AC	S8_10622940	8	10622940	2.2583	6.2943	5.6271	1.84999					4.5461	5.1908	4.64058	4.4445	C	9.0025	15.2733
2	1	AC	S6_6896749	6	6896749	3.9737	7.3226	5.8249	21.8273					7.9474	5.3046	4.74	11.52	A
3	1	AC	S8_10166593	8	10166593	1.9671	5.2032	4.65166	1.64491					3.9535	4.337	3.87728	3.60503	C
4	1	AC	S11_28809145	11	28809145	3.9296	7.131	10.6602	9.2621					7.8615	5.1031	4.56	11.5	C
5	1	AC	S2_1904604	2	1904604	3.9598	7.0922	6.34043	3.61334					7.9246	5.0563	4.52033	11.4665	G
6	1	AC	S10_5085990	10	5085990	4.2018	4.8644	4.34877	3.94252					8.6163	3.5497	3.17343	13.3734	A
7	1	AC	S6_10612428	6	10612428	6.0335	9.735	8.70309	7.06719					12.0459	5.7252	5.11833	25.184	G
8	1	AC	S8_12286113	8	12286113	2.0562	4.8134	4.30318	1.70466					4.139	3.9831	3.56089	3.85522	C
9	1	AC	S2_2474176	2	2474176	4.3787	7.5463	6.74639	4.1955					8.7233	5.1958	4.64505	13.6827	T
10	2	KL	S11_28909306	11	28909306	0.5558	4.3065	3.95337	1.05149	0.5558	4.3065	3.95337	1.05149	1.1448	3.8651	3.54816	1.21843	C	0.0708	0.3774
11	3	KB	S5_5361877	5	5361877	0.0936	8.5087	5.3165	3.5338	0.0936	8.5087	8.1182	5.2903	0.1904	7.4103	6.43	1.006	T	0.0189	0.0454
12	3	KB	S3_13543674	3	13543674	-0.1455	4.811	4.17595	1.00353	-0.1455	4.811	4.17595	1.00353	-0.2949	4.2395	3.67989	1.01449	G
13	3	KB	S3_19893628	3	19893628	0.2502	5.8043	5.03813	1.01043	0.2502	5.8043	5.03813	1.01043	0.5009	4.8072	4.17265	1.04182	C
14	3	KB	S2_13138765	2	13138765	0.2991	5.0414	4.37594	1.01491	0.2991	5.0414	4.37594	1.01491	0.6042	4.0925	3.55229	1.06084	G
15	4	LBR	S5_5361877	5	5361877	-0.1497	8.3037	23.7598	12.2577	-0.1497	8.3037	9.1163	7.8133	-0.3057	7.3013	6.3	1.01	T	0.0541	0.1426
16	5	ASV	S6_6711302	6	6711302	-0.9046	9.7075	18.8624	27.1858	-0.9046	9.7075	16.8039	10.5514	-1.824	8.3268	7.87	15.55	C	1.5148	2.7132
17	6	KLAC	S5_28169331	5	28169331	-1.0213	6.617	12.0169	33.6791	-1.0213	6.617			-2.0542	5.4058			G	0.2203	0.8867
18	6	KLAC	S1_9126931	1	9126931	-1.329	6.9158	8.0344	10.4051	-1.329	6.9158			-2.6562	5.2477			G
19	6	KLAC	S12_17888167	12	17888167	1.4177	7.5199	5.5532	17.194	1.4177	7.5199	9.608	16.6183	2.8448	5.7813			C
20	7	KBAC	S8_6811	8	6811	0.3431	6.0081	5.25108	1.01962	0.3431	6.0081	5.25108	1.01962	0.6834	4.9089	4.29038	1.07784	G	0.0211	0.0953
21	8	LER	S9_17873147	9	17873147	-0.1211	5.5715	4.98092	1.00244	-0.1211	5.5715	6.4421	16.0684	-0.2433	4.69	4.19286	1.00244	A	0.0042	0.0197
22	9	GC	S10_17333120	10	17333120	-6.8493	4.3996	3.90684	8.81882					-13.6992	3.001			T	275.629	341.45
23	9	GC	S7_24356119	7	24356119	-13.7373	16.5601	5.6186	37.5491					-27.475	4.0277			G
24	10	RS	S2_22999187	2	22999187	-2.2678	6.3241	5.52954	1.59585					-4.5222	4.7994	4.19607	3.36957	C	1.7855	3.1449
25	10	RS	S8_15000020	8	15000020	-2.7446	7.5078	6.56584	1.87295					-5.4738	5.5065	4.81504	4.47229	T
26	10	RS	S10_4535302	10	4535302	-2.6315	8.5848	7.49612	1.80132					-5.2664	6.4648	5.64499	4.20953	T
27	10	RS	S2_5050167	2	5050167	1.4155	2.5484							2.8209	2.1941			T
28	10	RS	S1_8845858	1	8845858	-3.8312	8.173	7.14084	2.69931					-7.6233	4.9575	4.33076	7.72804	C
29	10	RS	S6_5819355	6	5819355	-2.2187	7.9289	6.93458	1.57054					-4.4288	6.1374	5.36715	3.27329	G
30	10	RS	S6_9155098	6	9155098	-1.9698	5.2459	4.59077	1.45002					-3.9422	4.1044	3.59144	2.80237	G
31	10	RS	S11_11627020	11	11627020	-2.4491	5.8567	5.1198	1.69482					-4.9058	4.3734	3.82279	3.78788	C
32	10	RS	S2_9683531	2	9683531	-3.1002	7.4229	6.48604	2.11284					-6.2034	5.1905	4.53484	5.45568	A
33	11	PGI	S11_5737145	11	5737145	-9.1745	6.37661	6.2322	23.551					-18.3489	8.8922	7.83403	5.71137	C	43.7632	57.3636
34	11	PGI	S11_12661155	11	12661155	-9.0452	5.01286	4.41633	1.46359					-18.0905	6.9776	6.14727	5.55444	T
35	11	PGI	S1_20415780	1	20415780	-16.2209	17.2518	15.1989	4.48529					-32.4419	5.7808	5.09288	17.6413	C
36	11	PGI	S9_17671895	9	17671895	-15.8103	16.2562	14.3217	4.26609					-31.6207	5.4992	4.8448	16.7645	T
37	11	PGI	S7_28567910	7	28567910	-17.8542	21.6643	19.0862	5.41287					-35.7085	6.9996	6.16665	21.3516	G
38	11	PGI	S8_25864590	8	25864590	12.6517	11.0537	9.73828	2.76776					25.3034	6.4194	5.65549	10.771	G
39	11	PGI	S9_7528951	9	7528951	-14.2973	12.9364	11.397	3.50688					-28.5948	4.5413	4.00089	13.7277	A
40	11	PGI	S3_21132448	3	21132448	7.1479	3.12004							14.2958	5.1434	4.53134	3.50616	T
41	11	PGI	S8_7447826	8	7447826	-8.5954	4.74718	4.18227	1.33135					-17.1909	5.3433	4.70745	5.02545	G

## Sheet: Table S2b
Table S2: Favorable SNP alleles, their phenotypic effects (ai), representative accessions and haplotype analysis of candidate loci associated with grain quality traits, resistant starch and predicted glycemic index
Traits	SNP	Position	Chrom. No	Alleles	Favorable alleles	ai	Accessions	Representative accessions	Gene	No. of haplotypes
AC	S2_1904604	1904604	2	G/A	A	0.48	5	DISSI::IRGC 101346-1, MAKRO::IRGC 74763-1, MAMORIAKA::IRGC 68672-1, MULLIKURUVA::IRGC 77529-1	Os02g0135800	1
	S2_2474176	2474176	2	T/C	T	0.03	139	MAKRO::IRGC 74763-1, MULLIKURUVA::IRGC 77529-1	Os02g05180	2
	S6_6896749	6896749	6	A/G	G	0.88	2	BR IRGA 409::IRGC 55915-1, DISSI::IRGC 101346-1	Os06g0232700	5
	S6_10612428	10612428	6	G/A	R	0.28	10	MULLIKURUVA::IRGC 77529-1, BR IRGA 409::IRGC 55915-1, MODDAI KARUPPAN::IRGC 15465-1	Os06g18710	15
									Os06g18720	15
	S8_10622940	10622940	8	C/A	A	-0.02	19	MAKRO::IRGC 74763-1, MULLIKURUVA::IRGC 77529-1, KOTTEYARAN::IRGC 47383-1	Os08g0276000	1
	S8_10166593	10166593	8	C/T	T	-0.03	21	MULLIKURUVA::IRGC 77529-1, MODDAI KARUPPAN::IRGC 15465-1, KOTTEYARAN::IRGC 47383-1	Os08g0266700	2
									Os08g0267050	2
	S8_12286113	12286113	8	C/T	T	0.13	16	MODDAI KARUPPAN::IRGC 15465-1, MULLIKURUVA::IRGC 77529-1, KOTTEYARAN::IRGC 47383-1	Os08g0299700	2
	S10_5085990	5085990	10	A/G	R	1.15	18	MODDAI KARUPPAN::IRGC 15465-1, MULLIKURUVA::IRGC 77529-1, DISSI::IRGC 101346-1	Os10g09430	1
	S11_28809145	28809145	11	C/G	G	0.68	5	CHUNGUR BALI::IRGC 25855-1, DUDH KADAR::IRGC 67707-1, MULLIKURUVA::IRGC 77529-1	Os11g0704000	2
KL	S11_28909306	28909306	11	C/A	C	0.04	134	KHAO DAWK MALI 105::IRGC 27748-2, BKN BR 1031-78-5-4::IRGC 55927-1, MODDAI KARUPPAN::IRGC 15465-1	Os11g0706100	9
									Os11g0706500	5
KB	S2_13138765	13138765	2	G/T	K	-0.48	7	SONA::IRGC 26971-C1, PULUT BARAYA::IRGC 27393-1, IRGA 318-11-6-9-2B::IRGC 117339-1	Os02g0326500	3
	S3_13543674	13543674	3	G/A	G	-0.1	43	SONA::IRGC 26971-C1, PULUT BARAYA::IRGC 27393-1, INIAP 6::IRGC 117002-1	Os03g23860	9
	S3_19893628	19893628	3	C/T	Y	-0.27	13	PULUT BARAYA::IRGC 27393-1, IRGA 318-11-6-9-2B::IRGC 117339-1	Os03g35870	3
	S5_5361877	5361877	5	A/T	A	-0.1	81	SONA::IRGC 26971-C1, PULUT BARAYA::IRGC 27393-1, INIAP 6::IRGC 117002-1	Os05g09510	1
									Os05g0187500	15
LBR	S5_5361877	5361877	5	A/T	A	0.18	81	IRGA 318-11-6-9-2B::IRGC 117339-1, IR 75870-5-8-5-B-1::IRGC 117297-1, BKN BR 1031-78-5-4::IRGC 55927-1	Os05g09510	1
									Os05g0187500	15
ASV	S6_6711302	6711302	6	C/T	T	1.96	45	FONAIAP 2::IRGC 116985-1, CHAO PEUAK DENG::IRGC 11602-1, JHODI BIRUN::IRGC 31812-1	Os06g0229000	4
									Os06g12380	15
KLAC	S1_9126931	9126931	1	G/A	R	2.32	6	BANGKOUY::IRGC 94037-1, BKN BR 1031-78-5-4::IRGC 55927-1, ALTAMIRA 9::IRGC 116953-1	Os01g16160	2
	S5_28169331	28169331	5	G/A	R	1.15	26	BANGKOUY::IRGC 94037-1, BKN BR 1031-78-5-4::IRGC 55927-1, ALTAMIRA 9::IRGC 116953-1	Os05g49110	2
									Os05g0566200	1
	S12_17888167	17888167	12	C/T	C	0.03	139	BANGKOUY::IRGC 94037-1, BKN BR 1031-78-5-4::IRGC 55927-1, ALTAMIRA 9::IRGC 116953-1	Os12g29920	4
									Os12g0484375	1
KBAC	S8_6811	6811	8	G/A	A	-1.16	2	SONA::IRGC 26971-C1, XIA ZHI BAI::IRGC 53437-1	Os08g01010	15
LER	S9_17873147	17873147	9	A/G	R	0.15	7	CE IN TSAN::IRGC 4362-1, I KUNG PAO::IRGC 114-1, MAKRO::IRGC 74763-1, BANGKOUY::IRGC 94037-1	Os09g0469400	1
									Os09g0469900	3
GC	S10_17333120	17333120	10	T/C	C	5.01	21	DISSI::IRGC 101346-1, AUS 295::IRGC 29083-1, GENIT::IRGC 3272-1	Os10g0469000	2
	S7_24356119	24356119	7	G/A	G	1.32	114	DISSI::IRGC 101346-1, PAH WEAN::IRGC 78276-1, B 6149 F-MR-7::IRGC 117314-1	Os07g0597400	8
RS	S1_8845858	8845858	1	C/T	Y	1.12	6	FU ZAO XIAN::IRGC 63619-1, KOTTEYARAN::IRGC 47383-1, MIN ZAO 6::IRGC 63772-1, MULLIKURUVA::IRGC 77529-1	Os01g15720	4
	S2_22999187	22999187	2	C/T	NS	NS	NS	NA	Os02g0594100	1
	S2_5050167	5050167	2	T/C	NS	NS	NS	NA	Os02g0191000	1
	S2_9683531	9683531	2	A/C	M	2.31	10	BAIANG 6::IRGC 6129-1, MULLIKURUVA::IRGC 77529-1, RELLY::IRGC 14623-1	Os02g16970	15
	S6_5819355	5819355	6	G/A	A	1.74	4	KOTTEYARAN::IRGC 47383-1, RELLY::IRGC 14623-1	Os06g11100	4
	S6_9155098	9155098	6	G/A	R	0.82	17	KOTTEYARAN::IRGC 47383-1, RELLY::IRGC 14623-1	Os06g16080	15
	S8_15000020	15000020	8	T/C	Y	1.61	14	BAIANG 6::IRGC 6129-1, KOTTEYARAN::IRGC 47383-1, RELLY::IRGC 14623-1	Os08g0335500	2
	S10_4535302	4535302	10	T/C	Y	2.12	19	FU ZAO XIAN::IRGC 63619-1, KOTTEYARAN::IRGC 47383-1, MIN ZAO 6::IRGC 63772-1	Os10g08370	10
	S11_11627020	11627020	11	C/T	Y	0.99	14	KOTTEYARAN::IRGC 47383-1, RELLY::IRGC 14623-1, WAR 72-2-1-1::IRGC 117361-1	Os11g20120	1
									Os11g20130	1
PGI	S1_20415780	20415780	1	C/T	C	-0.02	145	MAKRO::IRGC 74763-1, JAMBALI::IRGC 73101-1, KEERIPALA CHILL PADDY::IRGC 49790-1	Os01g0548000	3
	S3_21132448	21132448	3	C/T	C	-0.27	131	MAKRO::IRGC 74763-1, KEERIPALA CHILL PADDY::IRGC 49790-1, TAK::IRGC 73124-1	Os03g38070	2
	S8_25864590	25864590	8	C/G	C	0.04	147	MAKRO::IRGC 74763-1, KEERIPALA CHILL PADDY::IRGC 49790-1, TAK::IRGC 73124-1	Os08g0520300	5
									Os08g0520400	1
	S8_7447826	7447826	8	G/A	A	-2.91	2	KEERIPALA CHILL PADDY::IRGC 49790-1	Os08g12580	2
									Os08g12590	14
	S9_7528951	7528951	9	A/G	A	-0.09	145	MAKRO::IRGC 74763-1, KEERIPALA CHILL PADDY::IRGC 49790-1, TAK::IRGC 73124-1	Os09g13060	2
	S9_17671895	17671895	9	T/C	T	-0.1	145	MAKRO::IRGC 74763-1, KEERIPALA CHILL PADDY::IRGC 49790-1, TAK::IRGC 73124-1	Os09g29090	2
	S7_28567910	28567910	7	G/A	R	-0.4	5	FU ZAO XIAN::IRGC 63619-1, 19::IRGC 70786-1, DA GANG ZHAN::IRGC 67103-1	Os07g0675200	3
									Os07g0675300	15
	S11_5737145	5737145	11	C/T	C	-0.03	144	MAKRO::IRGC 74763-1, KEERIPALA CHILL PADDY::IRGC 49790-1, TAK::IRGC 73124-1	Os11g10500	3
	S11_12661155	12661155	11	T/C	T	0.25	128	MAKRO::IRGC 74763-1, KEERIPALA CHILL PADDY::IRGC 49790-1, TAK::IRGC 73124-1	Os11g22020	2
									Os11g22030	3
AC- Amylose content, KL – Kernel length, KB-Kernel breadth, LBR – Length/ Breadth ratio, ASV –Alkali spread value, KLAC- Kernel length after cooking, KBAC – Kernel breadth after cooking, LER – Linear elongation ratio, GC – Gel consistency, RS –Resistant starch, PGI – Predicted glycemic index

## Sheet: Table S4
Table S4. Haplo-pheno analysis of identified candidate loci for grain quality traits, RS content and predicted glycemic index
Trait	Gene ID (RAP)	H1	H2	H3	H4	H5	H6	H7	H8	H9	H10	H11	H12	H13	H14	H15	F statistic	Superior haplotype	Number of genotypes carrying	Indica	Aus	Admixture
AC	Os06g0232700	24.25 (b)	24.44 (b)	24.02(b)	26.5 (a)	24 (b)											42.48*	H4	4	4	0	0
		n=13	n=10	n=37	n=4	n=86
	Os06g18710	2.50 (b)	NV	25.5 (a)	24.12 (b)	NV	23.30 (c)	24.28 (b)	NV	22.11 (d)	NV	NV	NV	NV	NV	24.37 (b)	67.13*	H1	2	1	1	0
		n=2		n=2	n=79		n=11	n=29		n=9						n=10
	Os06g18720	20.00 (g)	24.45 (d)	25.00 (c )	26.58 (a)	23.80 (e )	24.46 (d)	24.92 (cd )	25.75 (b)	NV	23.11 (f)	NV	19.50(h)	24.75 (cd)	23.36 (ef)	NV	62.54*	H13	3	3	0	0
		n=3	n=12	n=2	n=14	n=25	n=28	n=14	n=4		n=28		n=2	n=4	n=9
KL	Os11g0706100	6.13(e)	6.40 (b)	6.70 (a)	NV	6.19 (d)	NV	5.67 (f)	6.71 (a)	6.37 (b)							13.70*	H8	12	12	0	0
		n=21	n=6	n=3		n=79		n=3	n=12	n=3
	Os11g0706500	6.08 (d)	6.41 (a)	6.18 (c)	6.30 (b )												19.9*	H2	43	34	8	1
		n=32	n=43	n=49	n=6
KB	Os05g0187500	2.40 (b )	2.43 (c)	2.55 (f)	2.40 (f)	2.56 (e)	2.47 (cd)	2.37 (a)	NV	2.40 (b)	NV	2.47 (cd)	2.58 (g)	2.45 (c)	2.46 (cd)	2.47 (cc)	14.2*	H7	6	4	2	0
		n=3	n=7	n=4	n=8	n=5	n=3	n=6		n=3		n=10	n=12	n=2	n=59	n=3
	Os03g35870	2.42 (a)	2.42 (a)	2.47 (b)													17.33*	H2	5	5	0	0
		n=34	n=5	n=97
LBR	Os05g0187500	2.71(b)	2.69 (c)	2.14 (l)	2.66 (de)	2.38 (j)	2.68 (cd)	2.66 (e)	NV	2.81 (a)	NV	2.59 (g)	2.33 (k)	2.61 (f)	2.57 (h )	2.51 (i)	92.5*	H14	73	72	0	1
		n=3	n=8	n=4	n=8	n=6	n=4	n=6		n=5		n=10	n=12	n=2	n=59	n=3
ASV	Os06g0229000	3.47(c)	3.57(b)	3.00 (d)	3.67(a)												84.2*	H1	9	8	1	0
		n=9	n=134	n=4	n=3
	Os06g12380	NV	NV	NV	NV	4.48 (a)	2.91 (e)	NV	3.66 (b)	3.25 (c)	3.00 (d)	2.75 (g )	NV	2.58 (f)	NV	2.6 (f)	26.83*	H11	8	8	0	0
						n=62	n=30		n=4	n=4	n=13	n=8		n=17		n=5
KBAC	Os08g01010	3.40 (f)	NV	3.52 (g)	3.31 (d)	NV	3.15 (a)	NV	NV	NV	3.29 (c )	3.17 (b)	NV	3.35 (e )	3.53 (g)	3. 6 (h)	34.06*	H6	10	10	0	0
		n=2		n=29	n=10		n=10				n=60	n=10		n=11	n=10	n=2
GC	Os07g0597400	49.12 (ab)	47.83 (bc)	NV	50.62 (a)	45.77 (c )	NV	NV	51.08 (a)								8.6*	H4	7	3	4	0
		n=6	n=16		n=7	n=24			n=94
RS	Os10g08370	NV	3.00 (a)	NV	NV	2.97 (a)	2.30 (bc)	NV	2.63 (ab)	2.24 (bc)	1.98(d)						6.96*	H5	125	113	11	1
			n=7			n=125	n=2		n=5	n=5	n=2
	Os01g15720	4.11 (a)	2.81 (b)	3.18 (b)	2.92 (b)												15.97*	H2	100	84	15	1
		n=5	n=100	n=17	n=28
	Os06g11100	3.06 (a)	2.43 (c)	2.85 (ab)	3.28 (a)												5.04*	H1	48	48	0	0
		n=48	n=13	n=71	n=18
	Os06g16080	3.41 (b)	2.96 (bc)	NV	1.99 (d)	NV	NV	2.95 (bc)	2.20 (d)	2.87 (bc)	NV	5.37 (a)	2.43 (cd)	NV	NV	NV	58.46*	H9	80	77	3	0
		n=4	n=7		n=4			n=17	n=7	n=80		n=4	n=17
	Os02g16970	NV	2.43(ef)	3.30 (c )	2.18 (efg)	NV	1.79 (g)	1.87 (fg)	4.15 (ab)	2.71 (de)	3.12 (cd)	3.64 (bc)	NV	NV	4.49 (a)	2.68 (de)	23.11*	H14	9	9	0	0
			n=4	n=3	n=10		n=3	n=5	n=3	n=19	n=7	n=13			n=9	n=44
PGI	Os11g10500	75.68 (b)	74.33 (b)	70.88 (a)													22.06*	H2	70	67	2	1
		n=21	n=70	n=59
	Os01g0548000	63.87 (b)	61.09 (a)	67.10 (c)													15.69*	H2	3	3	0	0
		n=34	n=3	n=113
	Os07g0675200	63.78 (a)	66.00 (b)	66.98 (b)													13.69*	H1	2	2	0	0
		n=2	n=85	n=63
	Os07g0675300	63.11 (a)	66.32 (b)	74.93 (c)													19.45*	H1	7	5	1	1
		n=7	n=140	n=3
	Os08g0520300	66.51 (c)	NV	67.39 (c)	63.37 (b)	61.88 (ab)											26.64*	H5	2	2	0	0
		n=142		n=3	n=2	n=2
	Os08g12590	69.34 (f)	67.64 (ef)	NV	NV	63.36 (b)	66.68 (de)	NV	NV	65.41 (c )	NV	65.53 (c )	NV	62.52 (ab)	71.69 (g)		70.46*	H13	5	0	0	0
		n=2	n=54			n=11	n=21			n=37		n=10		n=5	n=4
Candidate loci having more than two haplotypes subjected to Duncan's test, * denotes signifinace at p value < 0.05
AC- Amylose content, KL – Kernel length, KB-Kernel breadth, LBR – Length/ Breadth ratio, ASV –Alkali spread value, KLAC- Kernel length after cooking, KBAC – Kernel breadth after cooking, LER – Linear elongation ratio, GC – Gel consistency, RS –Resistant starch, PGI – Predicted glycemic index

## Sheet: Table S5
Table S5. Donors for the RS, PGI and quality realted traits
Traits	Donors for TPR situation
	Intermediate AC	High AC	Low AC
AC (%)	SONA::IRGC 26971-C1 (23%) DISSI::IRGC 101346-1 (24% ), MAKRO::IRGC 74763-1 (24%), MULLIKURUVA::IRGC 77529-1 (21%)	MAMORIAKA::IRGC 68672-1 (27%), RELLY::IRGC 14623-1 (26%), BAIANG 6::IRGC 6129-1 (25%)	PULUT BARAYA::IRGC 27393-1 (14%)
	Extra long (>7.5mm)	Long (6.61 to 7.5 mm)	Medium (5.51 to 6.6 mm)
KL (mm)	KHAO DAWK MALI 105::IRGC 27748-2 (7.60 mm), BKN BR 1031-78-5-4::IRGC 55927-1 (7.60 mm)	ALTAMIRA 9::IRGC 116953-1 (7.20 mm), IA CUBA 17::IRGC 116990-1 (7.20 mm)	B 6149 F-MR-7::IRGC 117314-1 (6.6 mm), PSBRC 50::IRGC 99706-1 (6.50 mm)
	Low
KB (mm)	SONA::IRGC 26971-C1 (1.8 mm), PULUT BARAYA::IRGC 27393-1 (1.9 mm), IR 75870-5-8-5-B-1::IRGC 117297-1 (2 mm)
	Slender (>3.0)	Medium (2.1 to 3.0)	Bold (1.1-2.0)
LBR (ratio)	IRGA 318-11-6-9-2B::IRGC 117339-1 (Sl-3.60), IR 75870-5-8-5-B-1::IRGC 117297-1 (Sl-3.50), BKN BR 1031-78-5-4::IRGC 55927-1 (Sl-3.45), SONA::IRGC 26971-C1 (Sl-3.33), CAMPONI::IRGC 116963-1 (3.27)	BARIK KUDI::IRGC 52807-1 (M-3.00), RPA 5929 (K 45)::IRGC 33963-1 (M-3.00)	TAIPEI WOO CO::IRGC 112-1 (2.00), WI BIR SHUN::IRGC 4602-1 (1.93)
	High GT (ASV 1 to 3)	Intermediate GT (ASV4 to 5)	Low GT (ASV 6 to 7)
ASV (Score)	BKN BR 1031-78-5-4::IRGC 55927-1 (1.0), BAIANG 6::IRGC 6129-1 (2.0), CAUVERY::IRGC 45255-1 (3.0)	ALTAMIRA 9::IRGC 116953-1 (4.0), FONAIAP 2::IRGC 116985-1 (4.0), JHODI BIRUN::IRGC 31812-1 (5.0)	PULUT BARAYA::IRGC 27393-1 (6.0), SONA::IRGC 26971-C1 (7.0)
	High
KLAC (mm)	BANGKOUY::IRGC 94037-1 (12.6 mm), BKN BR 1031-78-5-4::IRGC 55927-1 (11.6 mm), ALTAMIRA 9::IRGC 116953-1 (11.4 mm)
	Low
KBAC (mm)	SONA::IRGC 26971-C1 (2.2 mm), ALTAMIRA 9::IRGC 116953-1 (3.0 mm), IRGA 318-11-6-9-2B::IRGC 117339-1 (3.0 mm)
	High
LER	CE IN TSAN::IRGC 4362-1 (1.96), I KUNG PAO::IRGC 114-1 (1.76), MAKRO::IRGC 74763-1 (1.75), BANGKOUY::IRGC 94037-1 (1.73)
	Soft (>60 mm)	Medium (41-60 mm)	Hard (26-40 mm)
GC (mm)	SONA::IRGC 26971-C1 (81.0 mm), CAUVERY::IRGC 45255-1 (65.0 mm), DISSI::IRGC 101346-1 (95 mm)	RELLY::IRGC 14623-1 (41.5 mm), MAKRO::IRGC 74763-1 (49.0 mm), ALTAMIRA 9::IRGC 116953-1 (57.5 mm), BAIANG 6::IRGC 6129-1 (55.0 mm)	IRGA 370-38-1-1F-C4-2::IRGC 117342-1 (14.5mm), CRILLO LA FRIA::IRGC 10793-1 (22mm), SAN SHIH TSI::IRGC 1038-1 (24.5mm)
	High (>7%)	Intermediate (3.01 to 7.00%)	Low (<3%)
RS (%)	FU ZAO XIAN::IRGC 63619-1 (9.97%), BAIANG 6::IRGC 6129-1 (9.56%), KOTTEYARAN::IRGC 47383-1 (7.93%)	RELLY::IRGC 14623-1 (6.74%), GUI HUA ZAO::IRGC 68060-1 (6.27%), MAKRO::IRGC 74763-1 (5.69%)	CUN GU NUO::IRGC 63576-1 (0.57%), ARC 12576::IRGC 22163-1 (1.00%), E DAW HAWM::IRGC 47938-1 (1.56%)
	Low (<55)	Intermediate (56 to 69)	High (>70)
PGI	MAKRO::IRGC 74763-1 (52.91), JAMBALI::IRGC 73101-1 (53.59), KEERIPALA CHILL PADDY::IRGC 49790-1 (53.92), TAK::IRGC 73124-1 (54.84)	IRGA 318-11-6-9-2B::IRGC 117339-1 (55.19), RELLY::IRGC 14623-1 (55.8), BAIANG 6::IRGC 6129-1 (56.38)	INIAP 6::IRGC 117002-1 (72.96), FONAIAP 2::IRGC 116985-1(74.59), PAH WEAN::IRGC 78276-1 (85.19), AUS 219::IRGC 29031-1 (99.94)
AC- Amylose content, KL – Kernel length, KB-Kernel breadth, LBR – Length/ Breadth ratio, ASV –Alkali spread value, KLAC- Kernel length after cooking, KBAC – Kernel breadth after cooking, LER – Linear elongation ratio, GC – Gel consistency, RS –Resistant starch, PGI – Predicted glycemic index

## Sheet: Table S6
Table S6. Reconfirmation of quality related traits of different classes of GI lines of 3K sub-panel in 2019WS
Designation	AC %	KL (mm)	KB (mm)	LBR	ASV (Score)	GC (mm)	KLAC (mm)	KBAC (mm)	LER	RS %	PGI
	2019 WS	2019 WS	2019 WS	2019 WS	2019 WS	2019 WS	2019 WS	2019 WS	2019 WS	TPR	TPR
KALIA::IRGC 34699-1	28.01	5.8	2.5	2.32	2	40	8.6	3	1.48	6.81	56.08
BAIANG 6::IRGC 6129-1	28.01	5.4	2.4	2.25	2	85	8.8	3	1.63	9.56	56.38
DISSI::IRGC 101346-1	26.35	6.4	2.2	2.91	2	91	9	2.8	1.41	4.68	60.59
MAKRO::IRGC 74763-1	25.11	5.8	2.5	2.32	1	70	8.2	3	1.41	5.69	52.91
AUS 439::IRGC 29221-1	25.87	5.6	2.2	2.55	2	43	8.8	2.6	1.57	4.84	76.76
BR IRGA 409::IRGC 55915-1	27.25	7	2.2	3.18	6	27	8.8	3.2	1.26	1.77	61.49
AUS 329::IRGC 29116-1	24.48	5.8	2.6	2.23	2	34	9.4	3.2	1.62	3.03	64.19
ICTA CRISPO 38::IRGC 116994-1	20.2	5.8	2.4	2.42	5	70	9	2.6	1.55	2.45	97.8
LAI YIP ZIM::IRGC 4955-1	25.94	5.6	2.4	2.33	2	65	8.6	2.8	1.54	4.94	55.69
KOTTEYARAN::IRGC 47383-1	28.29	5.2	2.8	1.86	1	30	8	3.6	1.54	7.93	59.56
PAH WEAN::IRGC 78276-1	7.82	6.4	2.6	2.46	4	103	11.2	3.2	1.75	0.09	85.19
CHAO PEUAK DENG::IRGC 11602-1	26.07	4.8	2.2	2.18	2	30	7	3	1.46	2.47	60.77
IRGA 318-11-6-9-2B::IRGC 117339-1	21.93	6.6	2.2	3	5	82	10.2	2.6	1.55	1.27	55.19
B 6149 F-MR-7::IRGC 117314-1	29.19	6.2	2.4	2.58	2	79	9.8	3	1.58	2.83	71.31
AC- Amylose content, KL – Kernel length, KB-Kernel breadth, LBR – Length/ Breadth ratio, ASV –Alkali spread value, KLAC- Kernel length after cooking, KBAC – Kernel breadth after cooking, LER – Linear elongation ratio, GC – Gel consistency, RS –Resistant starch, PGI – Predicted glycemic index

## Sheet: Table S7
Table S7. Entry list of 150 accessions used in the study
S.No	Entry name	Accession code	Sub-population	Orgin
1	GENIT::IRGC 3272-1	IRIS 313-9778	admix	Argentina
2	IRRIBINI::IRGC 49094-1	IRIS 313-8437	indx	Bangladesh
3	KALABAIL::IRGC 25877-1	IRIS 313-9391	ind2	Bangladesh
4	AUS 219::IRGC 29031-1	IRIS 313-11049	aus	Bangladesh
5	CHUNGUR BALI::IRGC 25855-1	IRIS 313-9422	aus	Bangladesh
6	KALO CHAKOL::IRGC 77258-1	IRIS 313-9218	ind2	Bangladesh
7	AUS 329::IRGC 29116-1	IRIS 313-11058	aus	Bangladesh
8	MUKKALA BAZAL::IRGC 77279-1	IRIS 313-8930	ind1B	Bangladesh
9	AUS 278::IRGC 29068-1	IRIS 313-11052	aus	Bangladesh
10	PATISAIL::IRGC 37562-1	IRIS 313-8932	ind3	Bangladesh
11	AUS 439::IRGC 29221-1	IRIS 313-8641	aus	Bangladesh
12	BR 5230-46-4::IRGC 117318-1	IRIS 313-10341	indx	Bangladesh
13	HOLOI BASH (SOLOI BASH)::IRGC 64778-1	IRIS 313-8721	aus	Bangladesh
14	MUTA GANJE::IRGC 26744-1	IRIS 313-9072	ind2	Bangladesh
15	LALSAITA::IRGC 43915-1	IRIS 313-8789	aus	Bangladesh
16	NAZIRA SAIL::IRGC 77284-1	IRIS 313-9696	indx	Bangladesh
17	AUS 295::IRGC 29083-1	IRIS 313-11054	aus	Bangladesh
18	NOROI::IRGC 31611-1	IRIS 313-8864	aus	Bangladesh
19	ASHMBER::IRGC 27522-1	IRIS 313-8850	ind2	Bangladesh
20	BR 51-115-4::IRGC 43999-1	IRIS 313-11326	indx	Bangladesh
21	AUS 171::IRGC 29004-1	IRIS 313-11048	aus	Bangladesh
22	JHODI BIRUN::IRGC 31812-1	IRIS 313-9262	ind2	Bangladesh
23	IRGA 959-1-2-2F-4-1-4A-6-CA-6X::IRGC 117006-1	IRIS 313-10301	indx	Brazil
24	BR IRGA 409::IRGC 55915-1	IRIS 313-10161	ind1B	Brazil
25	BANGKOUY::IRGC 94037-1	IRIS 313-12246	ind3	Cambodia
26	DISSI::IRGC 101346-1	IRIS 313-12325	ind2	Cameroon
27	CE IN TSAN::IRGC 4362-1	IRIS 313-10497	ind1A	China
28	MIN KE ZHAN::IRGC 72230-1	IRIS 313-10191	ind1A	China
29	SAN SHIH TSI::IRGC 1038-1	IRIS 313-10129	ind1A	China
30	MIN ZAO 6::IRGC 63772-1	IRIS 313-10170	ind1A	China
31	SAN CHIAO TSWEN::IRGC 1565-1	IRIS 313-8380	ind1A	China
32	JIN JUN DAO::IRGC 59710-1	IRIS 313-8405	indx	China
33	BA BAI GU::IRGC 79580-1	IRIS 313-10221	indx	China
34	DA GANG ZHAN::IRGC 67103-1	IRIS 313-10177	indx	China
35	GAO JIAO BAI::IRGC 68047-1	IRIS 313-10178	ind1A	China
36	CHI SHENG TAO::IRGC 4606-1	IRIS 313-9204	ind1A	China
37	XIA ZHI BAI::IRGC 53437-1	IRIS 313-9111	ind1A	China
38	FU ZAO XIAN::IRGC 63619-1	IRIS 313-8940	ind1A	China
39	NX 3533::IRGC 63796-1	IRIS 313-9570	indx	China
40	E 2040::IRGC 67968-1	IRIS 313-8914	indx	China
41	GUI HUA ZAO::IRGC 68060-1	IRIS 313-10179	indx	China
42	WI BIR SHUN::IRGC 4602-1	IRIS 313-9372	ind1A	China
43	TSAO SHENG LI 1::IRGC 1309-1	IRIS 313-9469	ind1A	China
44	CUN GU NUO::IRGC 63576-1	IRIS 313-11664	indx	China
45	IRGA 370-38-1-1F-C4-2::IRGC 117342-1	IRIS 313-10400	ind1B	Colombia
46	IRGA 659-1-2-2-2::IRGC 117345-1	IRIS 313-10403	indx	Colombia
47	CICA 9::IRGC 53079-1	IRIS 313-9966	ind1B	Colombia
48	IRGA 318-11-6-9-2B::IRGC 117339-1	IRIS 313-10397	ind1B	Colombia
49	MELEKE::IRGC 56823-1	IRIS 313-9989	ind3	Cote d'Ivoire
50	IA CUBA 17::IRGC 116990-1	IRIS 313-10271	indx	Cuba
51	PICO NEGRO::IRGC 55849-1	IRIS 313-10158	indx	Ecuador
52	INIAP 6::IRGC 117002-1	IRIS 313-10307	indx	Ecuador
53	ICTA CRISPO 38::IRGC 116994-1	IRIS 313-10274	ind1B	Guatemala
54	WANGA BARUGULU::IRGC 52261-1	IRIS 313-9611	ind2	India
55	KUTTA::IRGC 52184-1	IRIS 313-8924	ind2	India
56	N 22::IRGC 46459-1	IRIS 313-10150	aus	India
57	DUDH KADAR::IRGC 67707-1	IRIS 313-8796	ind2	India
58	MULLIKURUVA::IRGC 77529-1	IRIS 313-9557	ind2	India
59	NCS 964 C::IRGC 62604-1	IRIS 313-9400	indx	India
60	SONA::IRGC 26971-C1	IRIS 313-7780	indx	India
61	ARC 10812::IRGC 21074-1	IRIS 313-8386	indx	India
62	KEERIPALA CHILL PADDY::IRGC 49790-1	IRIS 313-8559	ind2	India
63	BAK TULSI::IRGC 34831-1	IRIS 313-11164	aus	India
64	ARC 12576::IRGC 22163-1	IRIS 313-8967	indx	India
65	ARC 11901::IRGC 21727-1	IRIS 313-8585	indx	India
66	ARC 15873::IRGC 43250-1	IRIS 313-9634	indx	India
67	CN 44-40-7::IRGC 45368-1	IRIS 313-11355	indx	India
68	ARC 13778::IRGC 41216-1	IRIS 313-9347	indx	India
69	PERUNEL::IRGC 63113-1	IRIS 313-8647	ind2	India
70	ARC 18202::IRGC 42328-1	IRIS 313-8414	indx	India
71	NCS 237::IRGC 62202-1	IRIS 313-9492	ind2	India
72	GOKULGANJA::IRGC 45701-1	IRIS 313-9433	ind2	India
73	CAUVERY::IRGC 45255-1	IRIS 313-10148	indx	India
74	NONA BOKRA::IRGC 22710-C1	IRIS 313-7736	ind2	India
75	RPA 5929 (K 45)::IRGC 33963-1	IRIS 313-9604	indx	India
76	JC 157	IRIS 313-9629	aro	India
77	DHANE BURWA::IRGC 10105-1	IRIS 313-8530	ind2	India
78	RPW 9-4 (SS 1)::IRGC 50690-1	IRIS 313-9522	indx	India
79	MAKRO::IRGC 74763-1	IRIS 313-9258	ind2	India
80	ADT 12::IRGC 6254-1	IRIS 313-10527	ind2	India
81	ARC 10100::IRGC 20709-1	IRIS 313-9137	aus	India
82	19::IRGC 70786-1	IRIS 313-11821	ind2	India
83	ARC 10754::IRGC 12603-1	IRIS 313-8986	indx	India
84	BARIK KUDI::IRGC 52807-1	IRIS 313-9384	ind2	India
85	URAIBOOL::IRGC 52785-1	IRIS 313-8305	ind2	India
86	KETAN SERANG::IRGC 14615-1	IRIS 313-9590	ind3	Indonesia
87	B 6136-3-TB-0-1-5::IRGC 117312-1	IRIS 313-10333	ind1B	Indonesia
88	BAKASI::IRGC 27074-1	IRIS 313-10996	indx	Indonesia
89	RELLY::IRGC 14623-1	IRIS 313-8812	ind3	Indonesia
90	CEMPO MANGGAR::IRGC 27107-1	IRIS 313-10997	ind3	Indonesia
91	B 6149 F-MR-7::IRGC 117314-1	IRIS 313-10337	indx	Indonesia
92	PULUT BARAYA::IRGC 27393-1	IRIS 313-8725	ind3	Indonesia
93	BAIANG 6::IRGC 6129-1	IRIS 313-8846	indx	Indonesia
94	SIMET 2::IRGC 25734-1	IRIS 313-8833	ind3	Indonesia
95	MILYANG 77::IRGC 69340-1	IRIS 313-10040	ind1B	Korea, Republic of
96	IRI 339::IRGC 46956-1	IRIS 313-9922	ind1B	Korea, Republic of
97	SUWEON 311::IRGC 61890-1	IRIS 313-10000	ind1B	Korea, Republic of
98	CHAO PEUAK DENG::IRGC 11602-1	IRIS 313-10652	ind3	Lao People's Democratic Republic
99	BENGALY MORIMO::IRGC 10976-1	IRIS 313-9551	ind2	Madagascar
100	MAMORIAKA::IRGC 68672-1	IRIS 313-9732	ind2	Madagascar
101	RIZ TYPE SORGHO::IRGC 69015-1	IRIS 313-10035	ind2	Madagascar
102	LEAD::IRGC 5805-1	IRIS 313-9791	indx	Malawi
103	KUNENG::IRGC 71545-1	IRIS 313-8492	ind3	Malaysia
104	BAMOA A 75::IRGC 51101-1	IRIS 313-9953	indx	Mexico
105	PALEPYU::IRGC 33549-1	IRIS 313-9285	indx	Myanmar
106	KHAO THI RATE::IRGC 58041-1	IRIS 313-8793	ind3	Myanmar
107	ALTAMIRA 9::IRGC 116953-1	IRIS 313-10257	indx	Nicaragua
108	TAK::IRGC 73124-1	IRIS 313-8655	aus	Pakistan
109	JAMBALI::IRGC 73101-1	IRIS 313-9449	aus	Pakistan
110	CEA 3::IRGC 116965-1	IRIS 313-10260	indx	Paraguay
111	IR 13429-109-2-2-1::IRGC 63491-1	IRIS 313-10167	indx	Philippines
112	IR 63295-AC 209-7::IRGC 117365-1	IRIS 313-10361	indx	Philippines
113	IR 21015-72-3-3-3-1::IRGC 117004-1	IRIS 313-10294	indx	Philippines
114	C 1016-1::IRGC 50368-1	IRIS 313-11423	indx	Philippines
115	IR 69502-6-SRN-3-UBN-1-B::IRGC 117290-1	IRIS 313-10374	indx	Philippines
116	BPI 76 NON SENSITIVE (GREEN)::IRGC 9790-1	IRIS 313-8903	ind3	Philippines
117	IR 2344-P1 PB-9-3-2B::IRGC 39317-C1	IRIS 313-7690	indx	Philippines
118	KORASISI::IRGC 5285-1	IRIS 313-9505	ind1A	Philippines
119	IR 75870-5-8-5-B-1::IRGC 117297-1	IRIS 313-10385	ind1B	Philippines
120	IR 80310-12-B-1-3-B::IRGC 117307-1	IRIS 313-10394	indx	Philippines
121	PSBRC 50::IRGC 99706-1	IRIS 313-10234	ind1B	Philippines
122	WAR 72-2-1-1::IRGC 117361-1	IRIS 313-10421	indx	Sierra Leone
123	BALASURIYA A::IRGC 66509-1	IRIS 313-8699	indx	Sri Lanka
124	KALU ILANKALAYAN::IRGC 36270-1	IRIS 313-8968	ind2	Sri Lanka
125	KOTTEYARAN::IRGC 47383-1	IRIS 313-8660	ind2	Sri Lanka
126	PODI HEENATI::IRGC 36345-1	IRIS 313-9636	aus	Sri Lanka
127	RACE PERUMAL::IRGC 55347-1	IRIS 313-9970	ind2	Sri Lanka
128	SINNA SITHIRA KALI::IRGC 51064-1	IRIS 313-9091	indx	Sri Lanka
129	SITHAIYAN KOTTAI SAMBA::IRGC 50155-1	IRIS 313-9936	ind2	Sri Lanka
130	MODDAI KARUPPAN::IRGC 15465-1	IRIS 313-9862	ind2	Sri Lanka
131	CAMPONI::IRGC 116963-1	IRIS 313-10325	indx	Surinam
132	ELONI::IRGC 116980-1	IRIS 313-10290	ind1B	Surinam
133	NIAO YAO::IRGC 5496-1	IRIS 313-8743	indx	Taiwan
134	I KUNG PAO::IRGC 114-1	IRIS 313-9758	ind1A	Taiwan
135	TAIPEI WOO CO::IRGC 112-1	IRIS 313-9706	ind1A	Taiwan
136	PLI KHAO::IRGC 64596-1	IRIS 313-8586	ind3	Thailand
137	E DAW HAWM::IRGC 47938-1	IRIS 313-8980	ind3	Thailand
138	KAM PAI::IRGC 78245-1	IRIS 313-9019	ind3	Thailand
139	PAH WEAN::IRGC 78276-1	IRIS 313-8474	ind3	Thailand
140	KHAO' HAWM::IRGC 78257-1	IRIS 313-8985	ind3	Thailand
141	JAO LEUANG::IRGC 65866-1	IRIS 313-8679	ind3	Thailand
142	KHAO DAWK MALI 105::IRGC 27748-2	IRIS 313-8253	ind3	Thailand
143	KHAO GRADOOK CHAHNG::IRGC 17111-1	IRIS 313-9032	ind1B	Thailand
144	CRILLO LA FRIA::IRGC 10793-1	IRIS 313-9822	ind1A	Venezuela
145	FONAIAP 2::IRGC 116985-1	IRIS 313-10268	indx	Venezuela
146	BONG SEN::IRGC 7011-1	IRIS 313-10554	ind3	Viet Nam
147	SRAU SENG::IRGC 30290-1	IRIS 313-8996	ind3	Viet Nam
148	RTS 16::IRGC 8235-1	IRIS 313-9429	indx	Viet Nam
149	CHAMA (DWARF)::IRGC 69487-1	IRIS 313-10046	ind1B	Zambia
150	BKN BR 1031-78-5-4::IRGC 55927-1	IRIS 313-11515	indx
