# Supplementary material for: Superior haplotypes towards development of low glycemic index rice with preferred grain and cooking quality
Source: Sci Rep. 2021 May 12;11:10082. doi: 10.1038/s41598-021-87964-8 (PMC8115083; doi:10.1038/s41598-021-87964-8)
Supplement: Supplementary file 2 — Supplementary Information 2. [file 41598_2021_87964_MOESM2_ESM.xls]

## Sheet: Os11g0706100_KL
Table S3. Haplotypic frequency of identifed candidate loci in TPR
	orig_order	variety	iris_id	pop	mismatch	snps	kgroup	Haplotype Frequency (%)
1	67	BA BAI GU::IRGC 79580-1	IRIS_313-10221	indx	2	61	1	17.3333
2	137	C 1016-1::IRGC 50368-1	IRIS_313-11423	indx	1	61	1
3	64	CAUVERY::IRGC 45255-1	IRIS_313-10148	indx	2	61	1
4	60	CRILLO LA FRIA::IRGC 10793-1	IRIS_313-9822	ind1A	2	61	1
5	24	E 2040::IRGC 67968-1	IRIS_313-8914	indx	10	61	1
6	47	ELONI::IRGC 116980-1	IRIS_313-10290	ind1B	2	61	1
7	27	FONAIAP 2::IRGC 116985-1	IRIS_313-10268	indx	10	61	1
8	26	FU ZAO XIAN::IRGC 63619-1	IRIS_313-8940	ind1A	10	61	1
9	4	GAO JIAO BAI::IRGC 68047-1	IRIS_313-10178	ind1A	17	61	1
10	45	ICTA CRISPO 38::IRGC 116994-1	IRIS_313-10274	ind1B	2	61	1
11	69	IR 21015-72-3-3-3-1::IRGC 117004-1	IRIS_313-10294	indx	2	61	1
12	72	IR 75870-5-8-5-B-1::IRGC 117297-1	IRIS_313-10385	ind1B	2	61	1
13	1	IRGA 318-11-6-9-2B::IRGC 117339-1	IRIS_313-10397	ind1B	17	61	1
14	18	IRGA 959-1-2-2F-4-1-4A-6-CA-6X::IRGC 117006-1	IRIS_313-10301	indx	12	61	1
15	55	KORASISI::IRGC 5285-1	IRIS_313-9505	ind1A	2	61	1
16	66	MIN KE ZHAN::IRGC 72230-1	IRIS_313-10191	ind1A	2	61	1
17	65	MIN ZAO 6::IRGC 63772-1	IRIS_313-10170	ind1A	2	61	1
18	53	MUTA GANJE::IRGC 26744-1	IRIS_313-9072	ind2	2	61	1
19	40	NCS 964 C::IRGC 62604-1	IRIS_313-9400	indx	2	61	1
20	28	NONA BOKRA::IRGC 22710-C1	IRIS_313-7736	ind2	10	61	1
21	58	NX 3533::IRGC 63796-1	IRIS_313-9570	indx	2	61	1
22	68	PSBRC 50::IRGC 99706-1	IRIS_313-10234	ind1B	2	61	1
23	49	SAN CHIAO TSWEN::IRGC 1565-1	IRIS_313-8380	ind1A	2	61	1
24	63	SAN SHIH TSI::IRGC 1038-1	IRIS_313-10129	ind1A	2	61	1
25	54	WI BIR SHUN::IRGC 4602-1	IRIS_313-9372	ind1A	2	61	1
26	43	XIA ZHI BAI::IRGC 53437-1	IRIS_313-9111	ind1A	2	61	1
27	74	BALASURIYA A::IRGC 66509-1	IRIS_313-8699	indx	2	61	2	6.66667
28	62	BAMOA A 75::IRGC 51101-1	IRIS_313-9953	indx	2	61	2
29	78	BR 51-115-4::IRGC 43999-1	IRIS_313-11326	indx	2	61	2
30	77	CEMPO MANGGAR::IRGC 27107-1	IRIS_313-10997	ind3	2	61	2
31	120	CHAMA (DWARF)::IRGC 69487-1	IRIS_313-10046	ind1B	1	61	2
32	71	IR 63295-AC 209-7::IRGC 117365-1	IRIS_313-10361	indx	2	61	2
33	73	IR 80310-12-B-1-3-B::IRGC 117307-1	IRIS_313-10394	indx	2	61	2
34	46	IRGA 370-38-1-1F-C4-2::IRGC 117342-1	IRIS_313-10400	ind1B	2	61	2
35	61	IRI 339::IRGC 46956-1	IRIS_313-9922	ind1B	2	61	2
36	56	RPW 9-4 (SS 1)::IRGC 50690-1	IRIS_313-9522	indx	2	61	2
37	114	ARC 15873::IRGC 43250-1	IRIS_313-9634	indx	1	61	3	2
38	93	PAH WEAN::IRGC 78276-1	IRIS_313-8474	ind3	1	61	3
39	95	PERUNEL::IRGC 63113-1	IRIS_313-8647	ind2	1	61	3
40	79	ARC 10100::IRGC 20709-1	IRIS_313-9137	aus	1.5	61	4	0.666667
41	129	19::IRGC 70786-1	IRIS_313-11821	ind2	1	61	5	58.6667
42	150	ADT 12::IRGC 6254-1	IRIS_313-10527	ind2	0	61	5
43	149	ALTAMIRA 9::IRGC 116953-1	IRIS_313-10257	indx	0	61	5
44	38	ARC 10812::IRGC 21074-1	IRIS_313-8386	indx	9	61	5
45	8	ARC 11901::IRGC 21727-1	IRIS_313-8585	indx	16	61	5
46	140	ARC 12576::IRGC 22163-1	IRIS_313-8967	indx	0	61	5
47	141	ARC 13778::IRGC 41216-1	IRIS_313-9347	indx	0	61	5
48	123	ARC 18202::IRGC 42328-1	IRIS_313-8414	indx	1	61	5
49	99	ASHMBER::IRGC 27522-1	IRIS_313-8850	ind2	1	61	5
50	134	AUS 171::IRGC 29004-1	IRIS_313-11048	aus	1	61	5
51	14	AUS 219::IRGC 29031-1	IRIS_313-11049	aus	16	61	5
52	15	AUS 278::IRGC 29068-1	IRIS_313-11052	aus	16	61	5
53	16	AUS 295::IRGC 29083-1	IRIS_313-11054	aus	16	61	5
54	87	AUS 439::IRGC 29221-1	IRIS_313-8641	aus	1	61	5
55	23	B 6136-3-TB-0-1-5::IRGC 117312-1	IRIS_313-10333	ind1B	10	61	5
56	32	B 6149 F-MR-7::IRGC 117314-1	IRIS_313-10337	indx	9	61	5
57	98	BAIANG 6::IRGC 6129-1	IRIS_313-8846	indx	1	61	5
58	135	BAK TULSI::IRGC 34831-1	IRIS_313-11164	aus	1	61	5
59	133	BAKASI::IRGC 27074-1	IRIS_313-10996	indx	1	61	5
60	130	BANGKOUY::IRGC 94037-1	IRIS_313-12246	ind3	1	61	5
61	107	BARIK KUDI::IRGC 52807-1	IRIS_313-9384	ind2	1	61	5
62	111	BENGALY MORIMO::IRGC 10976-1	IRIS_313-9551	ind2	1	61	5
63	128	BKN BR 1031-78-5-4::IRGC 55927-1	IRIS_313-11515	indx	1	61	5
64	13	BONG SEN::IRGC 7011-1	IRIS_313-10554	ind3	16	61	5
65	89	BPI 76 NON SENSITIVE (GREEN)::IRGC 9790-1	IRIS_313-8903	ind3	1	61	5
66	121	BR IRGA 409::IRGC 55915-1	IRIS_313-10161	ind1B	1	61	5
67	146	CAMPONI::IRGC 116963-1	IRIS_313-10325	indx	0	61	5
68	132	CE IN TSAN::IRGC 4362-1	IRIS_313-10497	ind1A	1	61	5
69	144	CEA 3::IRGC 116965-1	IRIS_313-10260	indx	0	61	5
70	103	CHI SHENG TAO::IRGC 4606-1	IRIS_313-9204	ind1A	1	61	5
71	30	CHUNGUR BALI::IRGC 25855-1	IRIS_313-9422	aus	9	61	5
72	21	CICA 9::IRGC 53079-1	IRIS_313-9966	ind1B	11	61	5
73	136	CN 44-40-7::IRGC 45368-1	IRIS_313-11355	indx	1	61	5
74	22	CUN GU NUO::IRGC 63576-1	IRIS_313-11664	indx	11	61	5
75	11	DA GANG ZHAN::IRGC 67103-1	IRIS_313-10177	indx	16	61	5
76	124	DHANE BURWA::IRGC 10105-1	IRIS_313-8530	ind2	1	61	5
77	131	DISSI::IRGC 101346-1	IRIS_313-12325	ind2	1	61	5
78	96	DUDH KADAR::IRGC 67707-1	IRIS_313-8796	ind2	1	61	5
79	36	GENIT::IRGC 3272-1	IRIS_313-9778	admix	9	61	5
80	109	GOKULGANJA::IRGC 45701-1	IRIS_313-9433	ind2	1	61	5
81	122	GUI HUA ZAO::IRGC 68060-1	IRIS_313-10179	indx	1	61	5
82	29	HOLOI BASH (SOLOI BASH)::IRGC 64778-1	IRIS_313-8721	aus	9	61	5
83	115	I KUNG PAO::IRGC 114-1	IRIS_313-9758	ind1A	1	61	5
84	145	IA CUBA 17::IRGC 116990-1	IRIS_313-10271	indx	0	61	5
85	127	IR 2344-P1 PB-9-3-2B::IRGC 39317-C1	IRIS_313-7690	indx	1	61	5
86	147	IR 69502-6-SRN-3-UBN-1-B::IRGC 117290-1	IRIS_313-10374	indx	0	61	5
87	92	IRRIBINI::IRGC 49094-1	IRIS_313-8437	indx	1	61	5
88	88	JAMBALI::IRGC 73101-1	IRIS_313-9449	aus	1	61	5
89	138	JC 157	IRIS_313-9629	aro	0	61	5
90	9	JHODI BIRUN::IRGC 31812-1	IRIS_313-9262	ind2	16	61	5
91	31	JIN JUN DAO::IRGC 59710-1	IRIS_313-8405	indx	9	61	5
92	108	KALABAIL::IRGC 25877-1	IRIS_313-9391	ind2	1	61	5
93	104	KALO CHAKOL::IRGC 77258-1	IRIS_313-9218	ind2	1	61	5
94	102	KALU ILANKALAYAN::IRGC 36270-1	IRIS_313-8968	ind2	1	61	5
95	94	KEERIPALA CHILL PADDY::IRGC 49790-1	IRIS_313-8559	ind2	1	61	5
96	10	KETAN SERANG::IRGC 14615-1	IRIS_313-9590	ind3	16	61	5
97	35	KHAO GRADOOK CHAHNG::IRGC 17111-1	IRIS_313-9032	ind1B	9	61	5
98	34	KHAO' HAWM::IRGC 78257-1	IRIS_313-8985	ind3	9	61	5
99	148	KHAO THI RATE::IRGC 58041-1	IRIS_313-8793	ind3	0	61	5
100	84	KOTTEYARAN::IRGC 47383-1	IRIS_313-8660	ind2	1	61	5
101	116	LEAD::IRGC 5805-1	IRIS_313-9791	indx	1	61	5
102	105	MAKRO::IRGC 74763-1	IRIS_313-9258	ind2	1	61	5
103	59	MAMORIAKA::IRGC 68672-1	IRIS_313-9732	ind2	2	61	5
104	37	MELEKE::IRGC 56823-1	IRIS_313-9989	ind3	9	61	5
105	39	MODDAI KARUPPAN::IRGC 15465-1	IRIS_313-9862	ind2	8	61	5
106	100	MUKKALA BAZAL::IRGC 77279-1	IRIS_313-8930	ind1B	1	61	5
107	57	MULLIKURUVA::IRGC 77529-1	IRIS_313-9557	ind2	2	61	5
108	139	N 22::IRGC 46459-1	IRIS_313-10150	aus	0	61	5
109	91	NAZIRA SAIL::IRGC 77284-1	IRIS_313-9696	indx	1	61	5
110	90	NCS 237::IRGC 62202-1	IRIS_313-9492	ind2	1	61	5
111	85	NIAO YAO::IRGC 5496-1	IRIS_313-8743	indx	1	61	5
112	83	NOROI::IRGC 31611-1	IRIS_313-8864	aus	1	61	5
113	106	PALEPYU::IRGC 33549-1	IRIS_313-9285	indx	1	61	5
114	101	PATISAIL::IRGC 37562-1	IRIS_313-8932	ind3	1	61	5
115	86	PICO NEGRO::IRGC 55849-1	IRIS_313-10158	indx	1	61	5
116	33	PLI KHAO::IRGC 64596-1	IRIS_313-8586	ind3	9	61	5
117	80	PODI HEENATI::IRGC 36345-1	IRIS_313-9636	aus	1	61	5
118	118	RACE PERUMAL::IRGC 55347-1	IRIS_313-9970	ind2	1	61	5
119	97	RELLY::IRGC 14623-1	IRIS_313-8812	ind3	1	61	5
120	143	RIZ TYPE SORGHO::IRGC 69015-1	IRIS_313-10035	ind2	0	61	5
121	112	RPA 5929 (K 45)::IRGC 33963-1	IRIS_313-9604	indx	1	61	5
122	125	SINNA SITHIRA KALI::IRGC 51064-1	IRIS_313-9091	indx	1	61	5
123	117	SITHAIYAN KOTTAI SAMBA::IRGC 50155-1	IRIS_313-9936	ind2	1	61	5
124	126	SONA::IRGC 26971-C1	IRIS_313-7780	indx	1	61	5
125	142	TAIPEI WOO CO::IRGC 112-1	IRIS_313-9706	ind1A	0	61	5
126	82	TAK::IRGC 73124-1	IRIS_313-8655	aus	1	61	5
127	110	TSAO SHENG LI 1::IRGC 1309-1	IRIS_313-9469	ind1A	1	61	5
128	12	URAIBOOL::IRGC 52785-1	IRIS_313-8305	ind2	16	61	5
129	119	SUWEON 311::IRGC 61890-1	IRIS_313-10000	ind1B	1	61	6	0.666667
130	17	IR 13429-109-2-2-1::IRGC 63491-1	IRIS_313-10167	indx	12	61	7	4
131	5	KUNENG::IRGC 71545-1	IRIS_313-8492	ind3	17	61	7
132	25	KUTTA::IRGC 52184-1	IRIS_313-8924	ind2	10	61	7
133	44	MILYANG 77::IRGC 69340-1	IRIS_313-10040	ind1B	2	61	7
134	76	RTS 16::IRGC 8235-1	IRIS_313-9429	indx	2	61	7
135	113	WANGA BARUGULU::IRGC 52261-1	IRIS_313-9611	ind2	1	61	7
136	48	BR 5230-46-4::IRGC 117318-1	IRIS_313-10341	indx	2	61	8	8
137	6	CHAO PEUAK DENG::IRGC 11602-1	IRIS_313-10652	ind3	17	61	8
138	51	E DAW HAWM::IRGC 47938-1	IRIS_313-8980	ind3	2	61	8
139	70	INIAP 6::IRGC 117002-1	IRIS_313-10307	indx	2	61	8
140	2	IRGA 659-1-2-2-2::IRGC 117345-1	IRIS_313-10403	indx	17	61	8
141	50	JAO LEUANG::IRGC 65866-1	IRIS_313-8679	ind3	2	61	8
142	3	KAM PAI::IRGC 78245-1	IRIS_313-9019	ind3	17	61	8
143	81	KHAO DAWK MALI 105::IRGC 27748-2	IRIS_313-8253	ind3	1	61	8
144	19	PULUT BARAYA::IRGC 27393-1	IRIS_313-8725	ind3	12	61	8
145	75	SIMET 2::IRGC 25734-1	IRIS_313-8833	ind3	2	61	8
146	52	SRAU SENG::IRGC 30290-1	IRIS_313-8996	ind3	2	61	8
147	42	WAR 72-2-1-1::IRGC 117361-1	IRIS_313-10421	indx	2	61	8
148	20	ARC 10754::IRGC 12603-1	IRIS_313-8986	indx	11	61	9	2
149	7	AUS 329::IRGC 29116-1	IRIS_313-11058	aus	17	61	9
150	41	LALSAITA::IRGC 43915-1	IRIS_313-8789	aus	2	61	9

## Sheet: Os11g0706500_KL
	orig_order	variety	iris_id	pop	mismatch	snps	kgroup	Haplotype Frequency (%)
1	9	19::IRGC 70786-1	IRIS_313-11821	ind2	27	276	1	23.3333
2	70	ADT 12::IRGC 6254-1	IRIS_313-10527	ind2	8	276	1
3	76	ASHMBER::IRGC 27522-1	IRIS_313-8850	ind2	7	276	1
4	40	AUS 278::IRGC 29068-1	IRIS_313-11052	aus	10	276	1
5	49	B 6136-3-TB-0-1-5::IRGC 117312-1	IRIS_313-10333	ind1B	8	276	1
6	88	BAKASI::IRGC 27074-1	IRIS_313-10996	indx	7	276	1
7	68	BKN BR 1031-78-5-4::IRGC 55927-1	IRIS_313-11515	indx	8	276	1
8	47	BPI 76 NON SENSITIVE (GREEN)::IRGC 9790-1	IRIS_313-8903	ind3	8	276	1
9	63	BR IRGA 409::IRGC 55915-1	IRIS_313-10161	ind1B	8	276	1
10	87	CE IN TSAN::IRGC 4362-1	IRIS_313-10497	ind1A	7	276	1
11	77	CHI SHENG TAO::IRGC 4606-1	IRIS_313-9204	ind1A	7	276	1
12	60	CICA 9::IRGC 53079-1	IRIS_313-9966	ind1B	8	276	1
13	72	CN 44-40-7::IRGC 45368-1	IRIS_313-11355	indx	8	276	1
14	65	DHANE BURWA::IRGC 10105-1	IRIS_313-8530	ind2	8	276	1
15	64	GUI HUA ZAO::IRGC 68060-1	IRIS_313-10179	indx	8	276	1
16	58	I KUNG PAO::IRGC 114-1	IRIS_313-9758	ind1A	8	276	1
17	35	JAMBALI::IRGC 73101-1	IRIS_313-9449	aus	10	276	1
18	43	KALU ILANKALAYAN::IRGC 36270-1	IRIS_313-8968	ind2	9	276	1
19	56	KETAN SERANG::IRGC 14615-1	IRIS_313-9590	ind3	8	276	1
20	98	KHAO GRADOOK CHAHNG::IRGC 17111-1	IRIS_313-9032	ind1B	6	276	1
21	11	KOTTEYARAN::IRGC 47383-1	IRIS_313-8660	ind2	26	276	1
22	81	LEAD::IRGC 5805-1	IRIS_313-9791	indx	7	276	1
23	59	MODDAI KARUPPAN::IRGC 15465-1	IRIS_313-9862	ind2	8	276	1
24	52	MUKKALA BAZAL::IRGC 77279-1	IRIS_313-8930	ind1B	8	276	1
25	46	NIAO YAO::IRGC 5496-1	IRIS_313-8743	indx	8	276	1
26	8	NOROI::IRGC 31611-1	IRIS_313-8864	aus	27	276	1
27	54	PALEPYU::IRGC 33549-1	IRIS_313-9285	indx	8	276	1
28	41	PERUNEL::IRGC 63113-1	IRIS_313-8647	ind2	9	276	1
29	94	RELLY::IRGC 14623-1	IRIS_313-8812	ind3	6	276	1
30	122	RPA 5929 (K 45)::IRGC 33963-1	IRIS_313-9604	indx	5	276	1
31	85	SONA::IRGC 26971-C1	IRIS_313-7780	indx	7	276	1
32	82	SUWEON 311::IRGC 61890-1	IRIS_313-10000	ind1B	7	276	1
33	57	TAIPEI WOO CO::IRGC 112-1	IRIS_313-9706	ind1A	8	276	1
34	7	TAK::IRGC 73124-1	IRIS_313-8655	aus	27	276	1
35	13	TSAO SHENG LI 1::IRGC 1309-1	IRIS_313-9469	ind1A	25	276	1
36	37	ARC 10754::IRGC 12603-1	IRIS_313-8986	indx	10	276	2	28.6667
37	38	ARC 15873::IRGC 43250-1	IRIS_313-9634	indx	10	276	2
38	144	ARC 18202::IRGC 42328-1	IRIS_313-8414	indx	3	276	2
39	71	AUS 171::IRGC 29004-1	IRIS_313-11048	aus	8	276	2
40	14	AUS 219::IRGC 29031-1	IRIS_313-11049	aus	24	276	2
41	10	AUS 329::IRGC 29116-1	IRIS_313-11058	aus	27	276	2
42	74	AUS 439::IRGC 29221-1	IRIS_313-8641	aus	7	276	2
43	50	B 6149 F-MR-7::IRGC 117314-1	IRIS_313-10337	indx	8	276	2
44	112	BAK TULSI::IRGC 34831-1	IRIS_313-11164	aus	6	276	2
45	55	BARIK KUDI::IRGC 52807-1	IRIS_313-9384	ind2	8	276	2
46	69	BONG SEN::IRGC 7011-1	IRIS_313-10554	ind3	8	276	2
47	137	BR 5230-46-4::IRGC 117318-1	IRIS_313-10341	indx	4	276	2
48	89	CAMPONI::IRGC 116963-1	IRIS_313-10325	indx	6.5	276	2
49	39	CHAO PEUAK DENG::IRGC 11602-1	IRIS_313-10652	ind3	10	276	2
50	86	DISSI::IRGC 101346-1	IRIS_313-12325	ind2	7	276	2
51	22	E DAW HAWM::IRGC 47938-1	IRIS_313-8980	ind3	14	276	2
52	80	GENIT::IRGC 3272-1	IRIS_313-9778	admix	7	276	2
53	73	HOLOI BASH (SOLOI BASH)::IRGC 64778-1	IRIS_313-8721	aus	7	276	2
54	136	ICTA CRISPO 38::IRGC 116994-1	IRIS_313-10274	ind1B	4	276	2
55	27	INIAP 6::IRGC 117002-1	IRIS_313-10307	indx	13	276	2
56	67	IR 2344-P1 PB-9-3-2B::IRGC 39317-C1	IRIS_313-7690	indx	8	276	2
57	25	IRGA 659-1-2-2-2::IRGC 117345-1	IRIS_313-10403	indx	13	276	2
58	51	IRRIBINI::IRGC 49094-1	IRIS_313-8437	indx	8	276	2
59	42	JAO LEUANG::IRGC 65866-1	IRIS_313-8679	ind3	9	276	2
60	53	JHODI BIRUN::IRGC 31812-1	IRIS_313-9262	ind2	8	276	2
61	45	JIN JUN DAO::IRGC 59710-1	IRIS_313-8405	indx	8	276	2
62	79	KALABAIL::IRGC 25877-1	IRIS_313-9391	ind2	7	276	2
63	44	KALO CHAKOL::IRGC 77258-1	IRIS_313-9218	ind2	9	276	2
64	26	KAM PAI::IRGC 78245-1	IRIS_313-9019	ind3	13	276	2
65	75	KEERIPALA CHILL PADDY::IRGC 49790-1	IRIS_313-8559	ind2	7	276	2
66	30	KHAO DAWK MALI 105::IRGC 27748-2	IRIS_313-8253	ind3	12	276	2
67	34	LALSAITA::IRGC 43915-1	IRIS_313-8789	aus	10	276	2
68	62	MELEKE::IRGC 56823-1	IRIS_313-9989	ind3	8	276	2
69	48	NAZIRA SAIL::IRGC 77284-1	IRIS_313-9696	indx	8	276	2
70	36	PAH WEAN::IRGC 78276-1	IRIS_313-8474	ind3	10	276	2
71	12	PICO NEGRO::IRGC 55849-1	IRIS_313-10158	indx	25	276	2
72	90	PODI HEENATI::IRGC 36345-1	IRIS_313-9636	aus	6	276	2
73	23	PULUT BARAYA::IRGC 27393-1	IRIS_313-8725	ind3	14	276	2
74	61	RACE PERUMAL::IRGC 55347-1	IRIS_313-9970	ind2	8	276	2
75	29	SIMET 2::IRGC 25734-1	IRIS_313-8833	ind3	13	276	2
76	66	SINNA SITHIRA KALI::IRGC 51064-1	IRIS_313-9091	indx	8	276	2
77	31	SRAU SENG::IRGC 30290-1	IRIS_313-8996	ind3	12	276	2
78	24	WAR 72-2-1-1::IRGC 117361-1	IRIS_313-10421	indx	13	276	2
79	150	ALTAMIRA 9::IRGC 116953-1	IRIS_313-10257	indx	0	276	3	42.6667
80	146	ARC 12576::IRGC 22163-1	IRIS_313-8967	indx	0	276	3
81	120	ARC 13778::IRGC 41216-1	IRIS_313-9347	indx	5	276	3
82	33	AUS 295::IRGC 29083-1	IRIS_313-11054	aus	12	276	3
83	106	BA BAI GU::IRGC 79580-1	IRIS_313-10221	indx	6	276	3
84	119	BAIANG 6::IRGC 6129-1	IRIS_313-8846	indx	5	276	3
85	129	BALASURIYA A::IRGC 66509-1	IRIS_313-8699	indx	5	276	3
86	126	BAMOA A 75::IRGC 51101-1	IRIS_313-9953	indx	5	276	3
87	133	BR 51-115-4::IRGC 43999-1	IRIS_313-11326	indx	5	276	3
88	142	C 1016-1::IRGC 50368-1	IRIS_313-11423	indx	4	276	3
89	103	CAUVERY::IRGC 45255-1	IRIS_313-10148	indx	6	276	3
90	148	CEA 3::IRGC 116965-1	IRIS_313-10260	indx	0	276	3
91	132	CEMPO MANGGAR::IRGC 27107-1	IRIS_313-10997	ind3	5	276	3
92	143	CHAMA (DWARF)::IRGC 69487-1	IRIS_313-10046	ind1B	3	276	3
93	5	CHUNGUR BALI::IRGC 25855-1	IRIS_313-9422	aus	29	276	3
94	124	CRILLO LA FRIA::IRGC 10793-1	IRIS_313-9822	ind1A	5	276	3
95	3	CUN GU NUO::IRGC 63576-1	IRIS_313-11664	indx	36	276	3
96	95	E 2040::IRGC 67968-1	IRIS_313-8914	indx	6	276	3
97	116	ELONI::IRGC 116980-1	IRIS_313-10290	ind1B	5	276	3
98	110	FONAIAP 2::IRGC 116985-1	IRIS_313-10268	indx	6	276	3
99	97	FU ZAO XIAN::IRGC 63619-1	IRIS_313-8940	ind1A	6	276	3
100	128	GAO JIAO BAI::IRGC 68047-1	IRIS_313-10178	ind1A	5	276	3
101	100	GOKULGANJA::IRGC 45701-1	IRIS_313-9433	ind2	6	276	3
102	149	IA CUBA 17::IRGC 116990-1	IRIS_313-10271	indx	0	276	3
103	127	IR 13429-109-2-2-1::IRGC 63491-1	IRIS_313-10167	indx	5	276	3
104	108	IR 21015-72-3-3-3-1::IRGC 117004-1	IRIS_313-10294	indx	6	276	3
105	19	IR 63295-AC 209-7::IRGC 117365-1	IRIS_313-10361	indx	22	276	3
106	109	IR 75870-5-8-5-B-1::IRGC 117297-1	IRIS_313-10385	ind1B	6	276	3
107	84	IR 80310-12-B-1-3-B::IRGC 117307-1	IRIS_313-10394	indx	7	276	3
108	93	IRGA 318-11-6-9-2B::IRGC 117339-1	IRIS_313-10397	ind1B	6	276	3
109	115	IRGA 370-38-1-1F-C4-2::IRGC 117342-1	IRIS_313-10400	ind1B	5	276	3
110	17	IRGA 959-1-2-2F-4-1-4A-6-CA-6X::IRGC 117006-1	IRIS_313-10301	indx	23	276	3
111	125	IRI 339::IRGC 46956-1	IRIS_313-9922	ind1B	5	276	3
112	145	JC 157	IRIS_313-9629	aro	0	276	3
113	20	KHAO' HAWM::IRGC 78257-1	IRIS_313-8985	ind3	19	276	3
114	141	KHAO THI RATE::IRGC 58041-1	IRIS_313-8793	ind3	4	276	3
115	16	KORASISI::IRGC 5285-1	IRIS_313-9505	ind1A	23	276	3
116	140	KUNENG::IRGC 71545-1	IRIS_313-8492	ind3	4	276	3
117	138	KUTTA::IRGC 52184-1	IRIS_313-8924	ind2	4	276	3
118	78	MAKRO::IRGC 74763-1	IRIS_313-9258	ind2	7	276	3
119	123	MAMORIAKA::IRGC 68672-1	IRIS_313-9732	ind2	5	276	3
120	135	MILYANG 77::IRGC 69340-1	IRIS_313-10040	ind1B	4	276	3
121	105	MIN KE ZHAN::IRGC 72230-1	IRIS_313-10191	ind1A	6	276	3
122	104	MIN ZAO 6::IRGC 63772-1	IRIS_313-10170	ind1A	6	276	3
123	18	MULLIKURUVA::IRGC 77529-1	IRIS_313-9557	ind2	22	276	3
124	15	MUTA GANJE::IRGC 26744-1	IRIS_313-9072	ind2	23	276	3
125	114	N 22::IRGC 46459-1	IRIS_313-10150	aus	5	276	3
126	92	NCS 237::IRGC 62202-1	IRIS_313-9492	ind2	6	276	3
127	134	NCS 964 C::IRGC 62604-1	IRIS_313-9400	indx	4	276	3
128	111	NONA BOKRA::IRGC 22710-C1	IRIS_313-7736	ind2	6	276	3
129	101	NX 3533::IRGC 63796-1	IRIS_313-9570	indx	6	276	3
130	96	PATISAIL::IRGC 37562-1	IRIS_313-8932	ind3	6	276	3
131	1	PLI KHAO::IRGC 64596-1	IRIS_313-8586	ind3	36	276	3
132	107	PSBRC 50::IRGC 99706-1	IRIS_313-10234	ind1B	6	276	3
133	147	RIZ TYPE SORGHO::IRGC 69015-1	IRIS_313-10035	ind2	0	276	3
134	121	RPW 9-4 (SS 1)::IRGC 50690-1	IRIS_313-9522	indx	5	276	3
135	130	RTS 16::IRGC 8235-1	IRIS_313-9429	indx	5	276	3
136	117	SAN CHIAO TSWEN::IRGC 1565-1	IRIS_313-8380	ind1A	5	276	3
137	102	SAN SHIH TSI::IRGC 1038-1	IRIS_313-10129	ind1A	6	276	3
138	21	SITHAIYAN KOTTAI SAMBA::IRGC 50155-1	IRIS_313-9936	ind2	19	276	3
139	2	URAIBOOL::IRGC 52785-1	IRIS_313-8305	ind2	36	276	3
140	139	WANGA BARUGULU::IRGC 52261-1	IRIS_313-9611	ind2	4	276	3
141	99	WI BIR SHUN::IRGC 4602-1	IRIS_313-9372	ind1A	6	276	3
142	91	XIA ZHI BAI::IRGC 53437-1	IRIS_313-9111	ind1A	6	276	3
143	113	ARC 10100::IRGC 20709-1	IRIS_313-9137	aus	5	276	4	4
144	28	ARC 10812::IRGC 21074-1	IRIS_313-8386	indx	13	276	4
145	6	ARC 11901::IRGC 21727-1	IRIS_313-8585	indx	27.5	276	4
146	131	BANGKOUY::IRGC 94037-1	IRIS_313-12246	ind3	5	276	4
147	32	BENGALY MORIMO::IRGC 10976-1	IRIS_313-9551	ind2	12	276	4
148	4	DA GANG ZHAN::IRGC 67103-1	IRIS_313-10177	indx	30	276	4
149	118	DUDH KADAR::IRGC 67707-1	IRIS_313-8796	ind2	5	276	5	1.33333
150	83	IR 69502-6-SRN-3-UBN-1-B::IRGC 117290-1	IRIS_313-10374	indx	7	276	5

## Sheet: Os05g0187500_KB
	orig_order	variety	iris_id	pop	mismatch	snps	kgroup	Haplotype Frequency (%)
1	150	C 1016-1::IRGC 50368-1	IRIS_313-11423	indx	0	32	1	2
2	143	CE IN TSAN::IRGC 4362-1	IRIS_313-10497	ind1A	0	32	1
3	40	KHAO DAWK MALI 105::IRGC 27748-2	IRIS_313-8253	ind3	0	32	1
4	21	AUS 171::IRGC 29004-1	IRIS_313-11048	aus	4	32	2	5.33333
5	22	AUS 329::IRGC 29116-1	IRIS_313-11058	aus	4	32	2
6	18	AUS 439::IRGC 29221-1	IRIS_313-8641	aus	4	32	2
7	15	CAMPONI::IRGC 116963-1	IRIS_313-10325	indx	5	32	2
8	17	CICA 9::IRGC 53079-1	IRIS_313-9966	ind1B	4.5	32	2
9	16	FONAIAP 2::IRGC 116985-1	IRIS_313-10268	indx	5	32	2
10	19	JAMBALI::IRGC 73101-1	IRIS_313-9449	aus	4	32	2
11	20	MAMORIAKA::IRGC 68672-1	IRIS_313-9732	ind2	4	32	2
12	35	JC 157	IRIS_313-9629	aro	0	32	3	2.66667
13	44	KOTTEYARAN::IRGC 47383-1	IRIS_313-8660	ind2	0	32	3
14	39	PODI HEENATI::IRGC 36345-1	IRIS_313-9636	aus	0	32	3
15	24	TAK::IRGC 73124-1	IRIS_313-8655	aus	1	32	3
16	31	AUS 219::IRGC 29031-1	IRIS_313-11049	aus	1	32	4	5.33333
17	147	BAKASI::IRGC 27074-1	IRIS_313-10996	indx	0	32	4
18	122	IR 75870-5-8-5-B-1::IRGC 117297-1	IRIS_313-10385	ind1B	0	32	4
19	77	KALO CHAKOL::IRGC 77258-1	IRIS_313-9218	ind2	0	32	4
20	72	KHAO' HAWM::IRGC 78257-1	IRIS_313-8985	ind3	0	32	4
21	59	PAH WEAN::IRGC 78276-1	IRIS_313-8474	ind3	0	32	4
22	91	RPA 5929 (K 45)::IRGC 33963-1	IRIS_313-9604	indx	0	32	4
23	134	RTS 16::IRGC 8235-1	IRIS_313-9429	indx	0	32	4
24	28	ARC 10754::IRGC 12603-1	IRIS_313-8986	indx	1	32	5	4
25	34	CN 44-40-7::IRGC 45368-1	IRIS_313-11355	indx	1	32	5
26	43	JIN JUN DAO::IRGC 59710-1	IRIS_313-8405	indx	0	32	5
27	45	NIAO YAO::IRGC 5496-1	IRIS_313-8743	indx	0	32	5
28	27	PERUNEL::IRGC 63113-1	IRIS_313-8647	ind2	1	32	5
29	23	PICO NEGRO::IRGC 55849-1	IRIS_313-10158	indx	2	32	5
30	71	E DAW HAWM::IRGC 47938-1	IRIS_313-8980	ind3	0	32	6	2.66667
31	51	ICTA CRISPO 38::IRGC 116994-1	IRIS_313-10274	ind1B	0	32	6
32	82	KALABAIL::IRGC 25877-1	IRIS_313-9391	ind2	0	32	6
33	47	MILYANG 77::IRGC 69340-1	IRIS_313-10040	ind1B	0	32	6
34	144	BONG SEN::IRGC 7011-1	IRIS_313-10554	ind3	0	32	7	4
35	48	BPI 76 NON SENSITIVE (GREEN)::IRGC 9790-1	IRIS_313-8903	ind3	0	32	7
36	38	CHUNGUR BALI::IRGC 25855-1	IRIS_313-9422	aus	0	32	7
37	142	DISSI::IRGC 101346-1	IRIS_313-12325	ind2	0	32	7
38	36	HOLOI BASH (SOLOI BASH)::IRGC 64778-1	IRIS_313-8721	aus	0	32	7
39	41	NCS 964 C::IRGC 62604-1	IRIS_313-9400	indx	0	32	7
40	25	LALSAITA::IRGC 43915-1	IRIS_313-8789	aus	1	32	8	0.666667
41	37	ARC 10100::IRGC 20709-1	IRIS_313-9137	aus	0	32	9	3.33333
42	80	ARC 13778::IRGC 41216-1	IRIS_313-9347	indx	0	32	9
43	33	BAK TULSI::IRGC 34831-1	IRIS_313-11164	aus	1	32	9
44	63	DUDH KADAR::IRGC 67707-1	IRIS_313-8796	ind2	0	32	9
45	132	KHAO THI RATE::IRGC 58041-1	IRIS_313-8793	ind3	0	32	9
46	42	WAR 72-2-1-1::IRGC 117361-1	IRIS_313-10421	indx	0	32	10	0.666667
47	32	AUS 295::IRGC 29083-1	IRIS_313-11054	aus	1	32	11	6.66667
48	64	BAIANG 6::IRGC 6129-1	IRIS_313-8846	indx	0	32	11
49	127	BALASURIYA A::IRGC 66509-1	IRIS_313-8699	indx	0	32	11
50	139	BKN BR 1031-78-5-4::IRGC 55927-1	IRIS_313-11515	indx	0	32	11
51	98	CRILLO LA FRIA::IRGC 10793-1	IRIS_313-9822	ind1A	0	32	11
52	30	IA CUBA 17::IRGC 116990-1	IRIS_313-10271	indx	1	32	11
53	119	INIAP 6::IRGC 117002-1	IRIS_313-10307	indx	0	32	11
54	70	KALU ILANKALAYAN::IRGC 36270-1	IRIS_313-8968	ind2	0	32	11
55	60	KEERIPALA CHILL PADDY::IRGC 49790-1	IRIS_313-8559	ind2	0	32	11
56	26	N 22::IRGC 46459-1	IRIS_313-10150	aus	1	32	11
57	13	19::IRGC 70786-1	IRIS_313-11821	ind2	15	32	12	9.33333
58	14	AUS 278::IRGC 29068-1	IRIS_313-11052	aus	15	32	12
59	2	B 6136-3-TB-0-1-5::IRGC 117312-1	IRIS_313-10333	ind1B	15	32	12
60	3	B 6149 F-MR-7::IRGC 117314-1	IRIS_313-10337	indx	15	32	12
61	8	CHI SHENG TAO::IRGC 4606-1	IRIS_313-9204	ind1A	15	32	12
62	6	E 2040::IRGC 67968-1	IRIS_313-8914	indx	15	32	12
63	12	GUI HUA ZAO::IRGC 68060-1	IRIS_313-10179	indx	15	32	12
64	9	MAKRO::IRGC 74763-1	IRIS_313-9258	ind2	15	32	12
65	7	MUKKALA BAZAL::IRGC 77279-1	IRIS_313-8930	ind1B	15	32	12
66	1	NOROI::IRGC 31611-1	IRIS_313-8864	aus	15	32	12
67	4	PLI KHAO::IRGC 64596-1	IRIS_313-8586	ind3	15	32	12
68	5	RELLY::IRGC 14623-1	IRIS_313-8812	ind3	15	32	12
69	11	SUWEON 311::IRGC 61890-1	IRIS_313-10000	ind1B	15	32	12
70	10	WI BIR SHUN::IRGC 4602-1	IRIS_313-9372	ind1A	15	32	12
71	74	KAM PAI::IRGC 78245-1	IRIS_313-9019	ind3	0	32	13	2
72	67	PATISAIL::IRGC 37562-1	IRIS_313-8932	ind3	0	32	13
73	46	XIA ZHI BAI::IRGC 53437-1	IRIS_313-9111	ind1A	0	32	13
74	145	ADT 12::IRGC 6254-1	IRIS_313-10527	ind2	0	32	14	48.6667
75	135	ALTAMIRA 9::IRGC 116953-1	IRIS_313-10257	indx	0	32	14
76	130	ARC 10812::IRGC 21074-1	IRIS_313-8386	indx	0	32	14
77	61	ARC 11901::IRGC 21727-1	IRIS_313-8585	indx	0	32	14
78	69	ARC 12576::IRGC 22163-1	IRIS_313-8967	indx	0	32	14
79	93	ARC 15873::IRGC 43250-1	IRIS_313-9634	indx	0	32	14
80	124	ARC 18202::IRGC 42328-1	IRIS_313-8414	indx	0	32	14
81	65	ASHMBER::IRGC 27522-1	IRIS_313-8850	ind2	0	32	14
82	115	BA BAI GU::IRGC 79580-1	IRIS_313-10221	indx	0	32	14
83	102	BAMOA A 75::IRGC 51101-1	IRIS_313-9953	indx	0	32	14
84	141	BANGKOUY::IRGC 94037-1	IRIS_313-12246	ind3	0	32	14
85	81	BARIK KUDI::IRGC 52807-1	IRIS_313-9384	ind2	0	32	14
86	87	BENGALY MORIMO::IRGC 10976-1	IRIS_313-9551	ind2	0	32	14
87	54	BR 5230-46-4::IRGC 117318-1	IRIS_313-10341	indx	0	32	14
88	109	BR IRGA 409::IRGC 55915-1	IRIS_313-10161	ind1B	0	32	14
89	108	CAUVERY::IRGC 45255-1	IRIS_313-10148	indx	0	32	14
90	148	CEMPO MANGGAR::IRGC 27107-1	IRIS_313-10997	ind3	0	32	14
91	106	CHAMA (DWARF)::IRGC 69487-1	IRIS_313-10046	ind1B	0	32	14
92	146	CHAO PEUAK DENG::IRGC 11602-1	IRIS_313-10652	ind3	0	32	14
93	140	CUN GU NUO::IRGC 63576-1	IRIS_313-11664	indx	0	32	14
94	112	DA GANG ZHAN::IRGC 67103-1	IRIS_313-10177	indx	0	32	14
95	126	DHANE BURWA::IRGC 10105-1	IRIS_313-8530	ind2	0	32	14
96	53	ELONI::IRGC 116980-1	IRIS_313-10290	ind1B	0	32	14
97	68	FU ZAO XIAN::IRGC 63619-1	IRIS_313-8940	ind1A	0	32	14
98	113	GAO JIAO BAI::IRGC 68047-1	IRIS_313-10178	ind1A	0	32	14
99	96	GENIT::IRGC 3272-1	IRIS_313-9778	admix	0	32	14
100	83	GOKULGANJA::IRGC 45701-1	IRIS_313-9433	ind2	0	32	14
101	95	I KUNG PAO::IRGC 114-1	IRIS_313-9758	ind1A	0	32	14
102	110	IR 13429-109-2-2-1::IRGC 63491-1	IRIS_313-10167	indx	0	32	14
103	117	IR 21015-72-3-3-3-1::IRGC 117004-1	IRIS_313-10294	indx	0	32	14
104	138	IR 2344-P1 PB-9-3-2B::IRGC 39317-C1	IRIS_313-7690	indx	0	32	14
105	120	IR 63295-AC 209-7::IRGC 117365-1	IRIS_313-10361	indx	0	32	14
106	121	IR 69502-6-SRN-3-UBN-1-B::IRGC 117290-1	IRIS_313-10374	indx	0	32	14
107	123	IR 80310-12-B-1-3-B::IRGC 117307-1	IRIS_313-10394	indx	0	32	14
108	55	IRGA 318-11-6-9-2B::IRGC 117339-1	IRIS_313-10397	ind1B	0	32	14
109	52	IRGA 370-38-1-1F-C4-2::IRGC 117342-1	IRIS_313-10400	ind1B	0	32	14
110	56	IRGA 659-1-2-2-2::IRGC 117345-1	IRIS_313-10403	indx	0	32	14
111	118	IRGA 959-1-2-2F-4-1-4A-6-CA-6X::IRGC 117006-1	IRIS_313-10301	indx	0	32	14
112	100	IRI 339::IRGC 46956-1	IRIS_313-9922	ind1B	0	32	14
113	58	IRRIBINI::IRGC 49094-1	IRIS_313-8437	indx	0	32	14
114	62	JAO LEUANG::IRGC 65866-1	IRIS_313-8679	ind3	0	32	14
115	78	JHODI BIRUN::IRGC 31812-1	IRIS_313-9262	ind2	0	32	14
116	90	KETAN SERANG::IRGC 14615-1	IRIS_313-9590	ind3	0	32	14
117	75	KHAO GRADOOK CHAHNG::IRGC 17111-1	IRIS_313-9032	ind1B	0	32	14
118	85	KORASISI::IRGC 5285-1	IRIS_313-9505	ind1A	0	32	14
119	125	KUNENG::IRGC 71545-1	IRIS_313-8492	ind3	0	32	14
120	66	KUTTA::IRGC 52184-1	IRIS_313-8924	ind2	0	32	14
121	104	MELEKE::IRGC 56823-1	IRIS_313-9989	ind3	0	32	14
122	114	MIN KE ZHAN::IRGC 72230-1	IRIS_313-10191	ind1A	0	32	14
123	99	MODDAI KARUPPAN::IRGC 15465-1	IRIS_313-9862	ind2	0	32	14
124	88	MULLIKURUVA::IRGC 77529-1	IRIS_313-9557	ind2	0	32	14
125	76	MUTA GANJE::IRGC 26744-1	IRIS_313-9072	ind2	0	32	14
126	50	NAZIRA SAIL::IRGC 77284-1	IRIS_313-9696	indx	0	32	14
127	49	NCS 237::IRGC 62202-1	IRIS_313-9492	ind2	0	32	14
128	137	NONA BOKRA::IRGC 22710-C1	IRIS_313-7736	ind2	0	32	14
129	89	NX 3533::IRGC 63796-1	IRIS_313-9570	indx	0	32	14
130	79	PALEPYU::IRGC 33549-1	IRIS_313-9285	indx	0	32	14
131	116	PSBRC 50::IRGC 99706-1	IRIS_313-10234	ind1B	0	32	14
132	131	PULUT BARAYA::IRGC 27393-1	IRIS_313-8725	ind3	0	32	14
133	103	RACE PERUMAL::IRGC 55347-1	IRIS_313-9970	ind2	0	32	14
134	105	RIZ TYPE SORGHO::IRGC 69015-1	IRIS_313-10035	ind2	0	32	14
135	86	RPW 9-4 (SS 1)::IRGC 50690-1	IRIS_313-9522	indx	0	32	14
136	57	SAN CHIAO TSWEN::IRGC 1565-1	IRIS_313-8380	ind1A	0	32	14
137	107	SAN SHIH TSI::IRGC 1038-1	IRIS_313-10129	ind1A	0	32	14
138	133	SIMET 2::IRGC 25734-1	IRIS_313-8833	ind3	0	32	14
139	128	SINNA SITHIRA KALI::IRGC 51064-1	IRIS_313-9091	indx	0	32	14
140	101	SITHAIYAN KOTTAI SAMBA::IRGC 50155-1	IRIS_313-9936	ind2	0	32	14
141	136	SONA::IRGC 26971-C1	IRIS_313-7780	indx	0	32	14
142	73	SRAU SENG::IRGC 30290-1	IRIS_313-8996	ind3	0	32	14
143	94	TAIPEI WOO CO::IRGC 112-1	IRIS_313-9706	ind1A	0	32	14
144	84	TSAO SHENG LI 1::IRGC 1309-1	IRIS_313-9469	ind1A	0	32	14
145	129	URAIBOOL::IRGC 52785-1	IRIS_313-8305	ind2	0	32	14
146	92	WANGA BARUGULU::IRGC 52261-1	IRIS_313-9611	ind2	0	32	14
147	149	BR 51-115-4::IRGC 43999-1	IRIS_313-11326	indx	0	32	15	2.66667
148	29	CEA 3::IRGC 116965-1	IRIS_313-10260	indx	1	32	15
149	97	LEAD::IRGC 5805-1	IRIS_313-9791	indx	0	32	15
150	111	MIN ZAO 6::IRGC 63772-1	IRIS_313-10170	ind1A	0	32	15

## Sheet: Os03g23860_KB
clust_order	orig_order	variety	iris_id	pop	mismatch	snps	kgroup	Haplotype frequency
3	10	E DAW HAWM::IRGC 47938-1	IRIS_313-8980	ind3	2	42	1	0.66
24	12	KALO CHAKOL::IRGC 77258-1	IRIS_313-9218	ind2	2	42	2	0.66
27	150	C 1016-1::IRGC 50368-1	IRIS_313-11423	indx	0	42	3	82.66
28	149	CN 44-40-7::IRGC 45368-1	IRIS_313-11355	indx	0	42	3
29	148	BR 51-115-4::IRGC 43999-1	IRIS_313-11326	indx	0	42	3
30	141	BAKASI::IRGC 27074-1	IRIS_313-10996	indx	0	42	3
31	135	BKN BR 1031-78-5-4::IRGC 55927-1	IRIS_313-11515	indx	0	42	3
32	134	IR 2344-P1 PB-9-3-2B::IRGC 39317-C1	IRIS_313-7690	indx	0	42	3
33	132	SONA::IRGC 26971-C1	IRIS_313-7780	indx	0	42	3
34	131	FONAIAP 2::IRGC 116985-1	IRIS_313-10268	indx	0	42	3
35	130	ALTAMIRA 9::IRGC 116953-1	IRIS_313-10257	indx	0	42	3
36	129	RTS 16::IRGC 8235-1	IRIS_313-9429	indx	0	42	3
37	126	ARC 10812::IRGC 21074-1	IRIS_313-8386	indx	0	42	3
38	124	SINNA SITHIRA KALI::IRGC 51064-1	IRIS_313-9091	indx	0	42	3
39	123	BALASURIYA A::IRGC 66509-1	IRIS_313-8699	indx	0	42	3
40	121	ARC 18202::IRGC 42328-1	IRIS_313-8414	indx	0	42	3
41	120	IR 80310-12-B-1-3-B::IRGC 117307-1	IRIS_313-10394	indx	0	42	3
42	118	IR 63295-AC 209-7::IRGC 117365-1	IRIS_313-10361	indx	0	42	3
43	117	INIAP 6::IRGC 117002-1	IRIS_313-10307	indx	0	42	3
44	114	IA CUBA 17::IRGC 116990-1	IRIS_313-10271	indx	0	42	3
45	113	CEA 3::IRGC 116965-1	IRIS_313-10260	indx	0	42	3
46	111	BA BAI GU::IRGC 79580-1	IRIS_313-10221	indx	0	42	3
47	109	GUI HUA ZAO::IRGC 68060-1	IRIS_313-10179	indx	0	42	3
48	107	DA GANG ZHAN::IRGC 67103-1	IRIS_313-10177	indx	0	42	3
49	105	IR 13429-109-2-2-1::IRGC 63491-1	IRIS_313-10167	indx	0	42	3
50	103	CAUVERY::IRGC 45255-1	IRIS_313-10148	indx	0	42	3
51	93	LEAD::IRGC 5805-1	IRIS_313-9791	indx	0	42	3
52	88	RPA 5929 (K 45)::IRGC 33963-1	IRIS_313-9604	indx	0	42	3
53	86	NX 3533::IRGC 63796-1	IRIS_313-9570	indx	0	42	3
54	84	RPW 9-4 (SS 1)::IRGC 50690-1	IRIS_313-9522	indx	0	42	3
55	78	ARC 13778::IRGC 41216-1	IRIS_313-9347	indx	0	42	3
56	77	PALEPYU::IRGC 33549-1	IRIS_313-9285	indx	0	42	3
57	66	E 2040::IRGC 67968-1	IRIS_313-8914	indx	0	42	3
58	64	BAIANG 6::IRGC 6129-1	IRIS_313-8846	indx	0	42	3
59	60	ARC 11901::IRGC 21727-1	IRIS_313-8585	indx	0	42	3
60	57	IRRIBINI::IRGC 49094-1	IRIS_313-8437	indx	0	42	3
61	55	IRGA 659-1-2-2-2::IRGC 117345-1	IRIS_313-10403	indx	0	42	3
62	53	BR 5230-46-4::IRGC 117318-1	IRIS_313-10341	indx	0	42	3
63	47	NAZIRA SAIL::IRGC 77284-1	IRIS_313-9696	indx	0	42	3
64	43	PICO NEGRO::IRGC 55849-1	IRIS_313-10158	indx	0	42	3
65	40	NIAO YAO::IRGC 5496-1	IRIS_313-8743	indx	0	42	3
66	38	JIN JUN DAO::IRGC 59710-1	IRIS_313-8405	indx	0	42	3
67	37	WAR 72-2-1-1::IRGC 117361-1	IRIS_313-10421	indx	0	42	3
68	26	CAMPONI::IRGC 116963-1	IRIS_313-10325	indx	1	42	3
69	24	ARC 10754::IRGC 12603-1	IRIS_313-8986	indx	1	42	3
70	17	BAMOA A 75::IRGC 51101-1	IRIS_313-9953	indx	2	42	3
71	1	ARC 15873::IRGC 43250-1	IRIS_313-9634	indx	3	42	3
72	9	ARC 12576::IRGC 22163-1	IRIS_313-8967	indx	2	42	3
73	140	ADT 12::IRGC 6254-1	IRIS_313-10527	ind2	0	42	3
74	133	NONA BOKRA::IRGC 22710-C1	IRIS_313-7736	ind2	0	42	3
75	125	URAIBOOL::IRGC 52785-1	IRIS_313-8305	ind2	0	42	3
76	98	RACE PERUMAL::IRGC 55347-1	IRIS_313-9970	ind2	0	42	3
77	96	SITHAIYAN KOTTAI SAMBA::IRGC 50155-1	IRIS_313-9936	ind2	0	42	3
78	95	MODDAI KARUPPAN::IRGC 15465-1	IRIS_313-9862	ind2	0	42	3
79	89	WANGA BARUGULU::IRGC 52261-1	IRIS_313-9611	ind2	0	42	3
80	85	MULLIKURUVA::IRGC 77529-1	IRIS_313-9557	ind2	0	42	3
81	81	GOKULGANJA::IRGC 45701-1	IRIS_313-9433	ind2	0	42	3
82	80	BARIK KUDI::IRGC 52807-1	IRIS_313-9384	ind2	0	42	3
83	76	MAKRO::IRGC 74763-1	IRIS_313-9258	ind2	0	42	3
84	70	KALU ILANKALAYAN::IRGC 36270-1	IRIS_313-8968	ind2	0	42	3
85	65	ASHMBER::IRGC 27522-1	IRIS_313-8850	ind2	0	42	3
86	62	DUDH KADAR::IRGC 67707-1	IRIS_313-8796	ind2	0	42	3
87	61	PERUNEL::IRGC 63113-1	IRIS_313-8647	ind2	0	42	3
88	59	KEERIPALA CHILL PADDY::IRGC 49790-1	IRIS_313-8559	ind2	0	42	3
89	39	KOTTEYARAN::IRGC 47383-1	IRIS_313-8660	ind2	0	42	3
90	15	BENGALY MORIMO::IRGC 10976-1	IRIS_313-9551	ind2	2	42	3
91	5	NCS 237::IRGC 62202-1	IRIS_313-9492	ind2	2	42	3
92	13	JHODI BIRUN::IRGC 31812-1	IRIS_313-9262	ind2	2	42	3
93	142	CEMPO MANGGAR::IRGC 27107-1	IRIS_313-10997	ind3	0	42	3
94	139	BONG SEN::IRGC 7011-1	IRIS_313-10554	ind3	0	42	3
95	136	BANGKOUY::IRGC 94037-1	IRIS_313-12246	ind3	0	42	3
96	128	SIMET 2::IRGC 25734-1	IRIS_313-8833	ind3	0	42	3
97	127	KHAO THI RATE::IRGC 58041-1	IRIS_313-8793	ind3	0	42	3
98	122	KUNENG::IRGC 71545-1	IRIS_313-8492	ind3	0	42	3
99	87	KETAN SERANG::IRGC 14615-1	IRIS_313-9590	ind3	0	42	3
100	72	SRAU SENG::IRGC 30290-1	IRIS_313-8996	ind3	0	42	3
101	71	KHAO' HAWM::IRGC 78257-1	IRIS_313-8985	ind3	0	42	3
102	68	PATISAIL::IRGC 37562-1	IRIS_313-8932	ind3	0	42	3
103	58	PAH WEAN::IRGC 78276-1	IRIS_313-8474	ind3	0	42	3
104	46	BPI 76 NON SENSITIVE (GREEN)::IRGC 9790-1	IRIS_313-8903	ind3	0	42	3
105	31	KHAO DAWK MALI 105::IRGC 27748-2	IRIS_313-8253	ind3	0	42	3
106	23	CHAO PEUAK DENG::IRGC 11602-1	IRIS_313-10652	ind3	2	42	3
107	20	PULUT BARAYA::IRGC 27393-1	IRIS_313-8725	ind3	2	42	3
108	2	MELEKE::IRGC 56823-1	IRIS_313-9989	ind3	3	42	3
109	7	JAO LEUANG::IRGC 65866-1	IRIS_313-8679	ind3	2	42	3
110	119	IR 75870-5-8-5-B-1::IRGC 117297-1	IRIS_313-10385	ind1B	0	42	3
111	112	PSBRC 50::IRGC 99706-1	IRIS_313-10234	ind1B	0	42	3
112	104	BR IRGA 409::IRGC 55915-1	IRIS_313-10161	ind1B	0	42	3
113	101	CHAMA (DWARF)::IRGC 69487-1	IRIS_313-10046	ind1B	0	42	3
114	99	SUWEON 311::IRGC 61890-1	IRIS_313-10000	ind1B	0	42	3
115	97	CICA 9::IRGC 53079-1	IRIS_313-9966	ind1B	0	42	3
116	74	KHAO GRADOOK CHAHNG::IRGC 17111-1	IRIS_313-9032	ind1B	0	42	3
117	67	MUKKALA BAZAL::IRGC 77279-1	IRIS_313-8930	ind1B	0	42	3
118	51	B 6136-3-TB-0-1-5::IRGC 117312-1	IRIS_313-10333	ind1B	0	42	3
119	50	ELONI::IRGC 116980-1	IRIS_313-10290	ind1B	0	42	3
120	49	IRGA 370-38-1-1F-C4-2::IRGC 117342-1	IRIS_313-10400	ind1B	0	42	3
121	48	ICTA CRISPO 38::IRGC 116994-1	IRIS_313-10274	ind1B	0	42	3
122	25	IRI 339::IRGC 46956-1	IRIS_313-9922	ind1B	1	42	3
123	42	MILYANG 77::IRGC 69340-1	IRIS_313-10040	ind1B	0	42	3
124	147	BAK TULSI::IRGC 34831-1	IRIS_313-11164	aus	0	42	3
125	145	AUS 295::IRGC 29083-1	IRIS_313-11054	aus	0	42	3
126	144	AUS 278::IRGC 29068-1	IRIS_313-11052	aus	0	42	3
127	143	AUS 219::IRGC 29031-1	IRIS_313-11049	aus	0	42	3
128	45	JAMBALI::IRGC 73101-1	IRIS_313-9449	aus	0	42	3
129	44	AUS 439::IRGC 29221-1	IRIS_313-8641	aus	0	42	3
130	36	N 22::IRGC 46459-1	IRIS_313-10150	aus	0	42	3
131	35	NOROI::IRGC 31611-1	IRIS_313-8864	aus	0	42	3
132	34	LALSAITA::IRGC 43915-1	IRIS_313-8789	aus	0	42	3
133	33	TAK::IRGC 73124-1	IRIS_313-8655	aus	0	42	3
134	30	PODI HEENATI::IRGC 36345-1	IRIS_313-9636	aus	0	42	3
135	29	HOLOI BASH (SOLOI BASH)::IRGC 64778-1	IRIS_313-8721	aus	0	42	3
136	4	CHUNGUR BALI::IRGC 25855-1	IRIS_313-9422	aus	2	42	3
137	27	AUS 171::IRGC 29004-1	IRIS_313-11048	aus	1	42	3
138	92	GENIT::IRGC 3272-1	IRIS_313-9778	admix	0	42	3
139	138	CE IN TSAN::IRGC 4362-1	IRIS_313-10497	ind1A	0	42	3
140	110	MIN KE ZHAN::IRGC 72230-1	IRIS_313-10191	ind1A	0	42	3
141	108	GAO JIAO BAI::IRGC 68047-1	IRIS_313-10178	ind1A	0	42	3
142	106	MIN ZAO 6::IRGC 63772-1	IRIS_313-10170	ind1A	0	42	3
143	102	SAN SHIH TSI::IRGC 1038-1	IRIS_313-10129	ind1A	0	42	3
144	94	CRILLO LA FRIA::IRGC 10793-1	IRIS_313-9822	ind1A	0	42	3
145	91	I KUNG PAO::IRGC 114-1	IRIS_313-9758	ind1A	0	42	3
146	90	TAIPEI WOO CO::IRGC 112-1	IRIS_313-9706	ind1A	0	42	3
147	82	TSAO SHENG LI 1::IRGC 1309-1	IRIS_313-9469	ind1A	0	42	3
148	75	CHI SHENG TAO::IRGC 4606-1	IRIS_313-9204	ind1A	0	42	3
149	41	XIA ZHI BAI::IRGC 53437-1	IRIS_313-9111	ind1A	0	42	3
150	56	SAN CHIAO TSWEN::IRGC 1565-1	IRIS_313-8380	ind1A	0	42	3
26	115	IR 21015-72-3-3-3-1::IRGC 117004-1	IRIS_313-10294	indx	0	42	4	0.66
1	28	JC 157	IRIS_313-9629	aro	0	42	5	0.66
2	100	RIZ TYPE SORGHO::IRGC 69015-1	IRIS_313-10035	ind2	0	42	6	0.66
4	116	IRGA 959-1-2-2F-4-1-4A-6-CA-6X::IRGC 117006-1	IRIS_313-10301	indx	0	42	7	6.6
5	32	NCS 964 C::IRGC 62604-1	IRIS_313-9400	indx	0	42	7
6	52	B 6149 F-MR-7::IRGC 117314-1	IRIS_313-10337	indx	0	42	7
7	69	FU ZAO XIAN::IRGC 63619-1	IRIS_313-8940	ind1A	0	42	7
8	79	WI BIR SHUN::IRGC 4602-1	IRIS_313-9372	ind1A	0	42	7
9	63	RELLY::IRGC 14623-1	IRIS_313-8812	ind3	0	42	7
10	73	KAM PAI::IRGC 78245-1	IRIS_313-9019	ind3	0	42	7
11	146	AUS 329::IRGC 29116-1	IRIS_313-11058	aus	0	42	7
12	54	IRGA 318-11-6-9-2B::IRGC 117339-1	IRIS_313-10397	ind1B	0	42	7
13	137	DISSI::IRGC 101346-1	IRIS_313-12325	ind2	0	42	7
14	22	19::IRGC 70786-1	IRIS_313-11821	ind2	2	42	8	6.6
15	19	DHANE BURWA::IRGC 10105-1	IRIS_313-8530	ind2	2	42	8
16	16	MAMORIAKA::IRGC 68672-1	IRIS_313-9732	ind2	2	42	8
17	14	KALABAIL::IRGC 25877-1	IRIS_313-9391	ind2	2	42	8
18	8	KUTTA::IRGC 52184-1	IRIS_313-8924	ind2	2	42	8
19	11	MUTA GANJE::IRGC 26744-1	IRIS_313-9072	ind2	2	42	8
20	18	IR 69502-6-SRN-3-UBN-1-B::IRGC 117290-1	IRIS_313-10374	indx	2	42	8
21	21	CUN GU NUO::IRGC 63576-1	IRIS_313-11664	indx	2	42	8
22	3	ARC 10100::IRGC 20709-1	IRIS_313-9137	aus	2	42	8
23	6	PLI KHAO::IRGC 64596-1	IRIS_313-8586	ind3	2	42	8
25	83	KORASISI::IRGC 5285-1	IRIS_313-9505	ind1A	0	42	9	0.66

## Sheet: Os03g35870_KB
	orig_order	variety	iris_id	pop	mismatch	snps	kgroup	Haplotype Frequency (%)
1	110	ARC 12576::IRGC 22163-1	IRIS_313-8967	indx	10	177	1	22.6667
2	34	ARC 18202::IRGC 42328-1	IRIS_313-8414	indx	12	177	1
3	16	AUS 219::IRGC 29031-1	IRIS_313-11049	aus	12.5	177	1
4	66	BENGALY MORIMO::IRGC 10976-1	IRIS_313-9551	ind2	11	177	1
5	129	BKN BR 1031-78-5-4::IRGC 55927-1	IRIS_313-11515	indx	10	177	1
6	102	BPI 76 NON SENSITIVE (GREEN)::IRGC 9790-1	IRIS_313-8903	ind3	10	177	1
7	73	CRILLO LA FRIA::IRGC 10793-1	IRIS_313-9822	ind1A	11	177	1
8	90	CUN GU NUO::IRGC 63576-1	IRIS_313-11664	indx	11	177	1
9	49	ELONI::IRGC 116980-1	IRIS_313-10290	ind1B	11	177	1
10	20	ICTA CRISPO 38::IRGC 116994-1	IRIS_313-10274	ind1B	12	177	1
11	32	IR 21015-72-3-3-3-1::IRGC 117004-1	IRIS_313-10294	indx	12	177	1
12	33	IR 63295-AC 209-7::IRGC 117365-1	IRIS_313-10361	indx	12	177	1
13	81	IR 75870-5-8-5-B-1::IRGC 117297-1	IRIS_313-10385	ind1B	11	177	1
14	11	IRGA 959-1-2-2F-4-1-4A-6-CA-6X::IRGC 117006-1	IRIS_313-10301	indx	13.5	177	1
15	61	JHODI BIRUN::IRGC 31812-1	IRIS_313-9262	ind2	11	177	1
16	144	KALABAIL::IRGC 25877-1	IRIS_313-9391	ind2	9	177	1
17	59	KALO CHAKOL::IRGC 77258-1	IRIS_313-9218	ind2	11	177	1
18	111	KALU ILANKALAYAN::IRGC 36270-1	IRIS_313-8968	ind2	10	177	1
19	15	KEERIPALA CHILL PADDY::IRGC 49790-1	IRIS_313-8559	ind2	12.5	177	1
20	68	KETAN SERANG::IRGC 14615-1	IRIS_313-9590	ind3	11	177	1
21	113	KHAO GRADOOK CHAHNG::IRGC 17111-1	IRIS_313-9032	ind1B	10	177	1
22	83	KUNENG::IRGC 71545-1	IRIS_313-8492	ind3	11	177	1
23	138	MODDAI KARUPPAN::IRGC 15465-1	IRIS_313-9862	ind2	9.5	177	1
24	67	MULLIKURUVA::IRGC 77529-1	IRIS_313-9557	ind2	11	177	1
25	46	NCS 964 C::IRGC 62604-1	IRIS_313-9400	indx	11	177	1
26	28	NX 3533::IRGC 63796-1	IRIS_313-9570	indx	12	177	1
27	24	PATISAIL::IRGC 37562-1	IRIS_313-8932	ind3	12	177	1
28	93	PODI HEENATI::IRGC 36345-1	IRIS_313-9636	aus	10.5	177	1
29	39	RPW 9-4 (SS 1)::IRGC 50690-1	IRIS_313-9522	indx	11.5	177	1
30	150	RTS 16::IRGC 8235-1	IRIS_313-9429	indx	0.5	177	1
31	52	SAN CHIAO TSWEN::IRGC 1565-1	IRIS_313-8380	ind1A	11	177	1
32	126	SINNA SITHIRA KALI::IRGC 51064-1	IRIS_313-9091	indx	10	177	1
33	36	SONA::IRGC 26971-C1	IRIS_313-7780	indx	12	177	1
34	64	WI BIR SHUN::IRGC 4602-1	IRIS_313-9372	ind1A	11	177	1
35	10	BONG SEN::IRGC 7011-1	IRIS_313-10554	ind3	24.5	177	2	4
36	114	GOKULGANJA::IRGC 45701-1	IRIS_313-9433	ind2	10	177	2
37	40	IA CUBA 17::IRGC 116990-1	IRIS_313-10271	indx	11.5	177	2
38	80	IR 69502-6-SRN-3-UBN-1-B::IRGC 117290-1	IRIS_313-10374	indx	11	177	2
39	82	IR 80310-12-B-1-3-B::IRGC 117307-1	IRIS_313-10394	indx	11	177	2
40	137	RELLY::IRGC 14623-1	IRIS_313-8812	ind3	9.5	177	2
41	130	19::IRGC 70786-1	IRIS_313-11821	ind2	10	177	3	73.3333
42	146	ADT 12::IRGC 6254-1	IRIS_313-10527	ind2	8.5	177	3
43	127	ALTAMIRA 9::IRGC 116953-1	IRIS_313-10257	indx	10	177	3
44	38	ARC 10100::IRGC 20709-1	IRIS_313-9137	aus	11.5	177	3
45	57	ARC 10754::IRGC 12603-1	IRIS_313-8986	indx	11	177	3
46	35	ARC 10812::IRGC 21074-1	IRIS_313-8386	indx	12	177	3
47	21	ARC 11901::IRGC 21727-1	IRIS_313-8585	indx	12	177	3
48	63	ARC 13778::IRGC 41216-1	IRIS_313-9347	indx	11	177	3
49	3	ARC 15873::IRGC 43250-1	IRIS_313-9634	indx	26.5	177	3
50	5	ASHMBER::IRGC 27522-1	IRIS_313-8850	ind2	26	177	3
51	37	AUS 171::IRGC 29004-1	IRIS_313-11048	aus	12	177	3
52	96	AUS 278::IRGC 29068-1	IRIS_313-11052	aus	10.5	177	3
53	97	AUS 295::IRGC 29083-1	IRIS_313-11054	aus	10.5	177	3
54	42	AUS 329::IRGC 29116-1	IRIS_313-11058	aus	11.5	177	3
55	48	AUS 439::IRGC 29221-1	IRIS_313-8641	aus	11	177	3
56	106	B 6136-3-TB-0-1-5::IRGC 117312-1	IRIS_313-10333	ind1B	10	177	3
57	50	B 6149 F-MR-7::IRGC 117314-1	IRIS_313-10337	indx	11	177	3
58	76	BA BAI GU::IRGC 79580-1	IRIS_313-10221	indx	11	177	3
59	109	BAIANG 6::IRGC 6129-1	IRIS_313-8846	indx	10	177	3
60	98	BAK TULSI::IRGC 34831-1	IRIS_313-11164	aus	10.5	177	3
61	91	BAKASI::IRGC 27074-1	IRIS_313-10996	indx	11	177	3
62	2	BALASURIYA A::IRGC 66509-1	IRIS_313-8699	indx	27	177	3
63	139	BAMOA A 75::IRGC 51101-1	IRIS_313-9953	indx	9.5	177	3
64	9	BANGKOUY::IRGC 94037-1	IRIS_313-12246	ind3	24.5	177	3
65	65	BARIK KUDI::IRGC 52807-1	IRIS_313-9384	ind2	11	177	3
66	14	BR 51-115-4::IRGC 43999-1	IRIS_313-11326	indx	13	177	3
67	148	BR 5230-46-4::IRGC 117318-1	IRIS_313-10341	indx	8	177	3
68	75	BR IRGA 409::IRGC 55915-1	IRIS_313-10161	ind1B	11	177	3
69	134	C 1016-1::IRGC 50368-1	IRIS_313-11423	indx	10	177	3
70	79	CAMPONI::IRGC 116963-1	IRIS_313-10325	indx	11	177	3
71	30	CAUVERY::IRGC 45255-1	IRIS_313-10148	indx	12	177	3
72	132	CE IN TSAN::IRGC 4362-1	IRIS_313-10497	ind1A	10	177	3
73	125	CEA 3::IRGC 116965-1	IRIS_313-10260	indx	10	177	3
74	92	CEMPO MANGGAR::IRGC 27107-1	IRIS_313-10997	ind3	11	177	3
75	29	CHAMA (DWARF)::IRGC 69487-1	IRIS_313-10046	ind1B	12	177	3
76	7	CHAO PEUAK DENG::IRGC 11602-1	IRIS_313-10652	ind3	26	177	3
77	58	CHI SHENG TAO::IRGC 4606-1	IRIS_313-9204	ind1A	11	177	3
78	17	CHUNGUR BALI::IRGC 25855-1	IRIS_313-9422	aus	12	177	3
79	118	CICA 9::IRGC 53079-1	IRIS_313-9966	ind1B	10	177	3
80	133	CN 44-40-7::IRGC 45368-1	IRIS_313-11355	indx	10	177	3
81	123	DA GANG ZHAN::IRGC 67103-1	IRIS_313-10177	indx	10	177	3
82	84	DHANE BURWA::IRGC 10105-1	IRIS_313-8530	ind2	11	177	3
83	131	DISSI::IRGC 101346-1	IRIS_313-12325	ind2	10	177	3
84	136	DUDH KADAR::IRGC 67707-1	IRIS_313-8796	ind2	9.5	177	3
85	143	E 2040::IRGC 67968-1	IRIS_313-8914	indx	9	177	3
86	56	E DAW HAWM::IRGC 47938-1	IRIS_313-8980	ind3	11	177	3
87	41	FONAIAP 2::IRGC 116985-1	IRIS_313-10268	indx	11.5	177	3
88	55	FU ZAO XIAN::IRGC 63619-1	IRIS_313-8940	ind1A	11	177	3
89	124	GAO JIAO BAI::IRGC 68047-1	IRIS_313-10178	ind1A	10	177	3
90	71	GENIT::IRGC 3272-1	IRIS_313-9778	admix	11	177	3
91	13	GUI HUA ZAO::IRGC 68060-1	IRIS_313-10179	indx	13	177	3
92	44	HOLOI BASH (SOLOI BASH)::IRGC 64778-1	IRIS_313-8721	aus	11	177	3
93	117	I KUNG PAO::IRGC 114-1	IRIS_313-9758	ind1A	10	177	3
94	78	INIAP 6::IRGC 117002-1	IRIS_313-10307	indx	11	177	3
95	4	IR 13429-109-2-2-1::IRGC 63491-1	IRIS_313-10167	indx	26.5	177	3
96	89	IR 2344-P1 PB-9-3-2B::IRGC 39317-C1	IRIS_313-7690	indx	11	177	3
97	51	IRGA 318-11-6-9-2B::IRGC 117339-1	IRIS_313-10397	ind1B	11	177	3
98	105	IRGA 370-38-1-1F-C4-2::IRGC 117342-1	IRIS_313-10400	ind1B	10	177	3
99	107	IRGA 659-1-2-2-2::IRGC 117345-1	IRIS_313-10403	indx	10	177	3
100	74	IRI 339::IRGC 46956-1	IRIS_313-9922	ind1B	11	177	3
101	142	IRRIBINI::IRGC 49094-1	IRIS_313-8437	indx	9	177	3
102	147	JAMBALI::IRGC 73101-1	IRIS_313-9449	aus	8	177	3
103	22	JAO LEUANG::IRGC 65866-1	IRIS_313-8679	ind3	12	177	3
104	43	JC 157	IRIS_313-9629	aro	11	177	3
105	99	JIN JUN DAO::IRGC 59710-1	IRIS_313-8405	indx	10	177	3
106	94	KAM PAI::IRGC 78245-1	IRIS_313-9019	ind3	10.5	177	3
107	45	KHAO DAWK MALI 105::IRGC 27748-2	IRIS_313-8253	ind3	11	177	3
108	112	KHAO' HAWM::IRGC 78257-1	IRIS_313-8985	ind3	10	177	3
109	87	KHAO THI RATE::IRGC 58041-1	IRIS_313-8793	ind3	11	177	3
110	27	KORASISI::IRGC 5285-1	IRIS_313-9505	ind1A	12	177	3
111	100	KOTTEYARAN::IRGC 47383-1	IRIS_313-8660	ind2	10	177	3
112	54	KUTTA::IRGC 52184-1	IRIS_313-8924	ind2	11	177	3
113	18	LALSAITA::IRGC 43915-1	IRIS_313-8789	aus	12	177	3
114	72	LEAD::IRGC 5805-1	IRIS_313-9791	indx	11	177	3
115	60	MAKRO::IRGC 74763-1	IRIS_313-9258	ind2	11	177	3
116	70	MAMORIAKA::IRGC 68672-1	IRIS_313-9732	ind2	11	177	3
117	95	MELEKE::IRGC 56823-1	IRIS_313-9989	ind3	10.5	177	3
118	101	MILYANG 77::IRGC 69340-1	IRIS_313-10040	ind1B	10	177	3
119	145	MIN KE ZHAN::IRGC 72230-1	IRIS_313-10191	ind1A	9	177	3
120	31	MIN ZAO 6::IRGC 63772-1	IRIS_313-10170	ind1A	12	177	3
121	23	MUKKALA BAZAL::IRGC 77279-1	IRIS_313-8930	ind1B	12	177	3
122	26	MUTA GANJE::IRGC 26744-1	IRIS_313-9072	ind2	12	177	3
123	140	N 22::IRGC 46459-1	IRIS_313-10150	aus	9	177	3
124	104	NAZIRA SAIL::IRGC 77284-1	IRIS_313-9696	indx	10	177	3
125	103	NCS 237::IRGC 62202-1	IRIS_313-9492	ind2	10	177	3
126	135	NIAO YAO::IRGC 5496-1	IRIS_313-8743	indx	9.5	177	3
127	128	NONA BOKRA::IRGC 22710-C1	IRIS_313-7736	ind2	10	177	3
128	19	NOROI::IRGC 31611-1	IRIS_313-8864	aus	12	177	3
129	53	PAH WEAN::IRGC 78276-1	IRIS_313-8474	ind3	11	177	3
130	62	PALEPYU::IRGC 33549-1	IRIS_313-9285	indx	11	177	3
131	108	PERUNEL::IRGC 63113-1	IRIS_313-8647	ind2	10	177	3
132	47	PICO NEGRO::IRGC 55849-1	IRIS_313-10158	indx	11	177	3
133	8	PLI KHAO::IRGC 64596-1	IRIS_313-8586	ind3	24.5	177	3
134	77	PSBRC 50::IRGC 99706-1	IRIS_313-10234	ind1B	11	177	3
135	86	PULUT BARAYA::IRGC 27393-1	IRIS_313-8725	ind3	11	177	3
136	119	RACE PERUMAL::IRGC 55347-1	IRIS_313-9970	ind2	10	177	3
137	121	RIZ TYPE SORGHO::IRGC 69015-1	IRIS_313-10035	ind2	10	177	3
138	6	RPA 5929 (K 45)::IRGC 33963-1	IRIS_313-9604	indx	26	177	3
139	122	SAN SHIH TSI::IRGC 1038-1	IRIS_313-10129	ind1A	10	177	3
140	88	SIMET 2::IRGC 25734-1	IRIS_313-8833	ind3	11	177	3
141	1	SITHAIYAN KOTTAI SAMBA::IRGC 50155-1	IRIS_313-9936	ind2	27	177	3
142	25	SRAU SENG::IRGC 30290-1	IRIS_313-8996	ind3	12	177	3
143	120	SUWEON 311::IRGC 61890-1	IRIS_313-10000	ind1B	10	177	3
144	116	TAIPEI WOO CO::IRGC 112-1	IRIS_313-9706	ind1A	10	177	3
145	149	TAK::IRGC 73124-1	IRIS_313-8655	aus	2	177	3
146	115	TSAO SHENG LI 1::IRGC 1309-1	IRIS_313-9469	ind1A	10	177	3
147	85	URAIBOOL::IRGC 52785-1	IRIS_313-8305	ind2	11	177	3
148	69	WANGA BARUGULU::IRGC 52261-1	IRIS_313-9611	ind2	11	177	3
149	141	WAR 72-2-1-1::IRGC 117361-1	IRIS_313-10421	indx	9	177	3
150	12	XIA ZHI BAI::IRGC 53437-1	IRIS_313-9111	ind1A	13	177	3

## Sheet: Os02g0326500_KB
	orig_order	variety	iris_id	pop	mismatch	snps	kgroup	Haplotype Frequency (%)
1	84	19::IRGC 70786-1	IRIS_313-11821	ind2	21	131	1	95.3333
2	62	ALTAMIRA 9::IRGC 116953-1	IRIS_313-10257	indx	23	131	1
3	130	ARC 10100::IRGC 20709-1	IRIS_313-9137	aus	10	131	1
4	121	ARC 10754::IRGC 12603-1	IRIS_313-8986	indx	11	131	1
5	61	ARC 10812::IRGC 21074-1	IRIS_313-8386	indx	23	131	1
6	108	ARC 11901::IRGC 21727-1	IRIS_313-8585	indx	15	131	1
7	36	ARC 12576::IRGC 22163-1	IRIS_313-8967	indx	31	131	1
8	150	ARC 13778::IRGC 41216-1	IRIS_313-9347	indx	0	131	1
9	78	ARC 15873::IRGC 43250-1	IRIS_313-9634	indx	21	131	1
10	38	ARC 18202::IRGC 42328-1	IRIS_313-8414	indx	30	131	1
11	53	ASHMBER::IRGC 27522-1	IRIS_313-8850	ind2	25	131	1
12	91	AUS 171::IRGC 29004-1	IRIS_313-11048	aus	20	131	1
13	39	AUS 219::IRGC 29031-1	IRIS_313-11049	aus	30	131	1
14	86	AUS 295::IRGC 29083-1	IRIS_313-11054	aus	21	131	1
15	109	AUS 329::IRGC 29116-1	IRIS_313-11058	aus	15	131	1
16	52	AUS 439::IRGC 29221-1	IRIS_313-8641	aus	25	131	1
17	142	B 6136-3-TB-0-1-5::IRGC 117312-1	IRIS_313-10333	ind1B	1	131	1
18	106	B 6149 F-MR-7::IRGC 117314-1	IRIS_313-10337	indx	17	131	1
19	48	BA BAI GU::IRGC 79580-1	IRIS_313-10221	indx	27	131	1
20	73	BAIANG 6::IRGC 6129-1	IRIS_313-8846	indx	21	131	1
21	116	BAK TULSI::IRGC 34831-1	IRIS_313-11164	aus	13	131	1
22	129	BAKASI::IRGC 27074-1	IRIS_313-10996	indx	11	131	1
23	89	BALASURIYA A::IRGC 66509-1	IRIS_313-8699	indx	20	131	1
24	55	BAMOA A 75::IRGC 51101-1	IRIS_313-9953	indx	25	131	1
25	34	BANGKOUY::IRGC 94037-1	IRIS_313-12246	ind3	33	131	1
26	28	BARIK KUDI::IRGC 52807-1	IRIS_313-9384	ind2	33	131	1
27	77	BENGALY MORIMO::IRGC 10976-1	IRIS_313-9551	ind2	21	131	1
28	13	BKN BR 1031-78-5-4::IRGC 55927-1	IRIS_313-11515	indx	36	131	1
29	35	BONG SEN::IRGC 7011-1	IRIS_313-10554	ind3	32	131	1
30	40	BPI 76 NON SENSITIVE (GREEN)::IRGC 9790-1	IRIS_313-8903	ind3	29	131	1
31	63	BR 51-115-4::IRGC 43999-1	IRIS_313-11326	indx	23	131	1
32	131	BR 5230-46-4::IRGC 117318-1	IRIS_313-10341	indx	10	131	1
33	23	BR IRGA 409::IRGC 55915-1	IRIS_313-10161	ind1B	34	131	1
34	134	C 1016-1::IRGC 50368-1	IRIS_313-11423	indx	10	131	1
35	56	CAMPONI::IRGC 116963-1	IRIS_313-10325	indx	25	131	1
36	99	CAUVERY::IRGC 45255-1	IRIS_313-10148	indx	19	131	1
37	128	CE IN TSAN::IRGC 4362-1	IRIS_313-10497	ind1A	11	131	1
38	100	CEA 3::IRGC 116965-1	IRIS_313-10260	indx	19	131	1
39	85	CEMPO MANGGAR::IRGC 27107-1	IRIS_313-10997	ind3	21	131	1
40	123	CHAMA (DWARF)::IRGC 69487-1	IRIS_313-10046	ind1B	11	131	1
41	50	CHAO PEUAK DENG::IRGC 11602-1	IRIS_313-10652	ind3	27	131	1
42	11	CHI SHENG TAO::IRGC 4606-1	IRIS_313-9204	ind1A	36	131	1
43	67	CICA 9::IRGC 53079-1	IRIS_313-9966	ind1B	22	131	1
44	103	CN 44-40-7::IRGC 45368-1	IRIS_313-11355	indx	19	131	1
45	47	CRILLO LA FRIA::IRGC 10793-1	IRIS_313-9822	ind1A	27	131	1
46	43	CUN GU NUO::IRGC 63576-1	IRIS_313-11664	indx	29	131	1
47	12	DA GANG ZHAN::IRGC 67103-1	IRIS_313-10177	indx	36	131	1
48	101	DHANE BURWA::IRGC 10105-1	IRIS_313-8530	ind2	19	131	1
49	90	DISSI::IRGC 101346-1	IRIS_313-12325	ind2	20	131	1
50	60	DUDH KADAR::IRGC 67707-1	IRIS_313-8796	ind2	23	131	1
51	132	E 2040::IRGC 67968-1	IRIS_313-8914	indx	10	131	1
52	66	E DAW HAWM::IRGC 47938-1	IRIS_313-8980	ind3	22	131	1
53	119	ELONI::IRGC 116980-1	IRIS_313-10290	ind1B	11	131	1
54	148	FONAIAP 2::IRGC 116985-1	IRIS_313-10268	indx	1	131	1
55	96	FU ZAO XIAN::IRGC 63619-1	IRIS_313-8940	ind1A	19	131	1
56	17	GAO JIAO BAI::IRGC 68047-1	IRIS_313-10178	ind1A	35	131	1
57	105	GENIT::IRGC 3272-1	IRIS_313-9778	admix	18	131	1
58	76	GOKULGANJA::IRGC 45701-1	IRIS_313-9433	ind2	21	131	1
59	18	GUI HUA ZAO::IRGC 68060-1	IRIS_313-10179	indx	35	131	1
60	30	I KUNG PAO::IRGC 114-1	IRIS_313-9758	ind1A	33	131	1
61	82	IA CUBA 17::IRGC 116990-1	IRIS_313-10271	indx	21	131	1
62	111	ICTA CRISPO 38::IRGC 116994-1	IRIS_313-10274	ind1B	13	131	1
63	2	INIAP 6::IRGC 117002-1	IRIS_313-10307	indx	39	131	1
64	115	IR 13429-109-2-2-1::IRGC 63491-1	IRIS_313-10167	indx	13	131	1
65	146	IR 21015-72-3-3-3-1::IRGC 117004-1	IRIS_313-10294	indx	1	131	1
66	83	IR 2344-P1 PB-9-3-2B::IRGC 39317-C1	IRIS_313-7690	indx	21	131	1
67	125	IR 63295-AC 209-7::IRGC 117365-1	IRIS_313-10361	indx	11	131	1
68	68	IR 69502-6-SRN-3-UBN-1-B::IRGC 117290-1	IRIS_313-10374	indx	22	131	1
69	147	IR 75870-5-8-5-B-1::IRGC 117297-1	IRIS_313-10385	ind1B	1	131	1
70	126	IR 80310-12-B-1-3-B::IRGC 117307-1	IRIS_313-10394	indx	11	131	1
71	71	IRGA 318-11-6-9-2B::IRGC 117339-1	IRIS_313-10397	ind1B	21	131	1
72	59	IRGA 370-38-1-1F-C4-2::IRGC 117342-1	IRIS_313-10400	ind1B	23	131	1
73	44	IRGA 659-1-2-2-2::IRGC 117345-1	IRIS_313-10403	indx	28	131	1
74	124	IRGA 959-1-2-2F-4-1-4A-6-CA-6X::IRGC 117006-1	IRIS_313-10301	indx	11	131	1
75	32	IRI 339::IRGC 46956-1	IRIS_313-9922	ind1B	33	131	1
76	72	IRRIBINI::IRGC 49094-1	IRIS_313-8437	indx	21	131	1
77	87	JAO LEUANG::IRGC 65866-1	IRIS_313-8679	ind3	20	131	1
78	149	JC 157	IRIS_313-9629	aro	0	131	1
79	75	JHODI BIRUN::IRGC 31812-1	IRIS_313-9262	ind2	21	131	1
80	8	JIN JUN DAO::IRGC 59710-1	IRIS_313-8405	indx	36	131	1
81	22	KALABAIL::IRGC 25877-1	IRIS_313-9391	ind2	34	131	1
82	117	KALO CHAKOL::IRGC 77258-1	IRIS_313-9218	ind2	12	131	1
83	113	KALU ILANKALAYAN::IRGC 36270-1	IRIS_313-8968	ind2	13	131	1
84	46	KAM PAI::IRGC 78245-1	IRIS_313-9019	ind3	27	131	1
85	26	KEERIPALA CHILL PADDY::IRGC 49790-1	IRIS_313-8559	ind2	33	131	1
86	5	KETAN SERANG::IRGC 14615-1	IRIS_313-9590	ind3	37	131	1
87	3	KHAO DAWK MALI 105::IRGC 27748-2	IRIS_313-8253	ind3	38	131	1
88	88	KHAO GRADOOK CHAHNG::IRGC 17111-1	IRIS_313-9032	ind1B	20	131	1
89	15	KHAO' HAWM::IRGC 78257-1	IRIS_313-8985	ind3	35	131	1
90	127	KHAO THI RATE::IRGC 58041-1	IRIS_313-8793	ind3	11	131	1
91	4	KORASISI::IRGC 5285-1	IRIS_313-9505	ind1A	37	131	1
92	24	KOTTEYARAN::IRGC 47383-1	IRIS_313-8660	ind2	33	131	1
93	137	KUNENG::IRGC 71545-1	IRIS_313-8492	ind3	9	131	1
94	54	KUTTA::IRGC 52184-1	IRIS_313-8924	ind2	25	131	1
95	141	LALSAITA::IRGC 43915-1	IRIS_313-8789	aus	1	131	1
96	79	LEAD::IRGC 5805-1	IRIS_313-9791	indx	21	131	1
97	136	MAKRO::IRGC 74763-1	IRIS_313-9258	ind2	9	131	1
98	139	MAMORIAKA::IRGC 68672-1	IRIS_313-9732	ind2	3	131	1
99	33	MELEKE::IRGC 56823-1	IRIS_313-9989	ind3	33	131	1
100	93	MILYANG 77::IRGC 69340-1	IRIS_313-10040	ind1B	19	131	1
101	133	MIN KE ZHAN::IRGC 72230-1	IRIS_313-10191	ind1A	10	131	1
102	81	MIN ZAO 6::IRGC 63772-1	IRIS_313-10170	ind1A	21	131	1
103	31	MODDAI KARUPPAN::IRGC 15465-1	IRIS_313-9862	ind2	33	131	1
104	74	MUKKALA BAZAL::IRGC 77279-1	IRIS_313-8930	ind1B	21	131	1
105	29	MULLIKURUVA::IRGC 77529-1	IRIS_313-9557	ind2	33	131	1
106	27	MUTA GANJE::IRGC 26744-1	IRIS_313-9072	ind2	33	131	1
107	118	N 22::IRGC 46459-1	IRIS_313-10150	aus	11	131	1
108	70	NAZIRA SAIL::IRGC 77284-1	IRIS_313-9696	indx	21	131	1
109	94	NCS 237::IRGC 62202-1	IRIS_313-9492	ind2	19	131	1
110	104	NCS 964 C::IRGC 62604-1	IRIS_313-9400	indx	18	131	1
111	58	NIAO YAO::IRGC 5496-1	IRIS_313-8743	indx	23	131	1
112	20	NONA BOKRA::IRGC 22710-C1	IRIS_313-7736	ind2	35	131	1
113	45	NOROI::IRGC 31611-1	IRIS_313-8864	aus	27	131	1
114	107	NX 3533::IRGC 63796-1	IRIS_313-9570	indx	16	131	1
115	41	PAH WEAN::IRGC 78276-1	IRIS_313-8474	ind3	29	131	1
116	97	PALEPYU::IRGC 33549-1	IRIS_313-9285	indx	19	131	1
117	9	PATISAIL::IRGC 37562-1	IRIS_313-8932	ind3	36	131	1
118	120	PERUNEL::IRGC 63113-1	IRIS_313-8647	ind2	11	131	1
119	69	PICO NEGRO::IRGC 55849-1	IRIS_313-10158	indx	21	131	1
120	112	PLI KHAO::IRGC 64596-1	IRIS_313-8586	ind3	13	131	1
121	145	PSBRC 50::IRGC 99706-1	IRIS_313-10234	ind1B	1	131	1
122	49	PULUT BARAYA::IRGC 27393-1	IRIS_313-8725	ind3	27	131	1
123	98	RACE PERUMAL::IRGC 55347-1	IRIS_313-9970	ind2	19	131	1
124	95	RELLY::IRGC 14623-1	IRIS_313-8812	ind3	19	131	1
125	144	RIZ TYPE SORGHO::IRGC 69015-1	IRIS_313-10035	ind2	1	131	1
126	122	RPA 5929 (K 45)::IRGC 33963-1	IRIS_313-9604	indx	11	131	1
127	51	RPW 9-4 (SS 1)::IRGC 50690-1	IRIS_313-9522	indx	26	131	1
128	19	RTS 16::IRGC 8235-1	IRIS_313-9429	indx	35	131	1
129	135	SAN CHIAO TSWEN::IRGC 1565-1	IRIS_313-8380	ind1A	9	131	1
130	6	SAN SHIH TSI::IRGC 1038-1	IRIS_313-10129	ind1A	37	131	1
131	42	SIMET 2::IRGC 25734-1	IRIS_313-8833	ind3	29	131	1
132	102	SINNA SITHIRA KALI::IRGC 51064-1	IRIS_313-9091	indx	19	131	1
133	80	SITHAIYAN KOTTAI SAMBA::IRGC 50155-1	IRIS_313-9936	ind2	21	131	1
134	140	SONA::IRGC 26971-C1	IRIS_313-7780	indx	3	131	1
135	10	SRAU SENG::IRGC 30290-1	IRIS_313-8996	ind3	36	131	1
136	143	SUWEON 311::IRGC 61890-1	IRIS_313-10000	ind1B	1	131	1
137	1	TAIPEI WOO CO::IRGC 112-1	IRIS_313-9706	ind1A	46	131	1
138	16	TSAO SHENG LI 1::IRGC 1309-1	IRIS_313-9469	ind1A	35	131	1
139	7	URAIBOOL::IRGC 52785-1	IRIS_313-8305	ind2	37	131	1
140	138	WANGA BARUGULU::IRGC 52261-1	IRIS_313-9611	ind2	3	131	1
141	92	WAR 72-2-1-1::IRGC 117361-1	IRIS_313-10421	indx	19	131	1
142	114	WI BIR SHUN::IRGC 4602-1	IRIS_313-9372	ind1A	13	131	1
143	25	XIA ZHI BAI::IRGC 53437-1	IRIS_313-9111	ind1A	33	131	1
144	21	ADT 12::IRGC 6254-1	IRIS_313-10527	ind2	35	131	2	4
145	64	CHUNGUR BALI::IRGC 25855-1	IRIS_313-9422	aus	22	131	2
146	57	HOLOI BASH (SOLOI BASH)::IRGC 64778-1	IRIS_313-8721	aus	24	131	2
147	65	JAMBALI::IRGC 73101-1	IRIS_313-9449	aus	22	131	2
148	37	PODI HEENATI::IRGC 36345-1	IRIS_313-9636	aus	30	131	2
149	14	TAK::IRGC 73124-1	IRIS_313-8655	aus	35	131	2
150	110	AUS 278::IRGC 29068-1	IRIS_313-11052	aus	13.5	131	3	0.666667

## Sheet: Os05g0187500_LBR
	orig_order	variety	iris_id	pop	mismatch	snps	kgroup	Haplotype Frequency (%)
1	150	C 1016-1::IRGC 50368-1	IRIS_313-11423	indx	0	32	1	2
2	143	CE IN TSAN::IRGC 4362-1	IRIS_313-10497	ind1A	0	32	1
3	40	KHAO DAWK MALI 105::IRGC 27748-2	IRIS_313-8253	ind3	0	32	1
4	21	AUS 171::IRGC 29004-1	IRIS_313-11048	aus	4	32	2	5.33333
5	22	AUS 329::IRGC 29116-1	IRIS_313-11058	aus	4	32	2
6	18	AUS 439::IRGC 29221-1	IRIS_313-8641	aus	4	32	2
7	15	CAMPONI::IRGC 116963-1	IRIS_313-10325	indx	5	32	2
8	17	CICA 9::IRGC 53079-1	IRIS_313-9966	ind1B	4.5	32	2
9	16	FONAIAP 2::IRGC 116985-1	IRIS_313-10268	indx	5	32	2
10	19	JAMBALI::IRGC 73101-1	IRIS_313-9449	aus	4	32	2
11	20	MAMORIAKA::IRGC 68672-1	IRIS_313-9732	ind2	4	32	2
12	35	JC 157	IRIS_313-9629	aro	0	32	3	2.66667
13	44	KOTTEYARAN::IRGC 47383-1	IRIS_313-8660	ind2	0	32	3
14	39	PODI HEENATI::IRGC 36345-1	IRIS_313-9636	aus	0	32	3
15	24	TAK::IRGC 73124-1	IRIS_313-8655	aus	1	32	3
16	31	AUS 219::IRGC 29031-1	IRIS_313-11049	aus	1	32	4	5.33333
17	147	BAKASI::IRGC 27074-1	IRIS_313-10996	indx	0	32	4
18	122	IR 75870-5-8-5-B-1::IRGC 117297-1	IRIS_313-10385	ind1B	0	32	4
19	77	KALO CHAKOL::IRGC 77258-1	IRIS_313-9218	ind2	0	32	4
20	72	KHAO' HAWM::IRGC 78257-1	IRIS_313-8985	ind3	0	32	4
21	59	PAH WEAN::IRGC 78276-1	IRIS_313-8474	ind3	0	32	4
22	91	RPA 5929 (K 45)::IRGC 33963-1	IRIS_313-9604	indx	0	32	4
23	134	RTS 16::IRGC 8235-1	IRIS_313-9429	indx	0	32	4
24	28	ARC 10754::IRGC 12603-1	IRIS_313-8986	indx	1	32	5	4
25	34	CN 44-40-7::IRGC 45368-1	IRIS_313-11355	indx	1	32	5
26	43	JIN JUN DAO::IRGC 59710-1	IRIS_313-8405	indx	0	32	5
27	45	NIAO YAO::IRGC 5496-1	IRIS_313-8743	indx	0	32	5
28	27	PERUNEL::IRGC 63113-1	IRIS_313-8647	ind2	1	32	5
29	23	PICO NEGRO::IRGC 55849-1	IRIS_313-10158	indx	2	32	5
30	71	E DAW HAWM::IRGC 47938-1	IRIS_313-8980	ind3	0	32	6	2.66667
31	51	ICTA CRISPO 38::IRGC 116994-1	IRIS_313-10274	ind1B	0	32	6
32	82	KALABAIL::IRGC 25877-1	IRIS_313-9391	ind2	0	32	6
33	47	MILYANG 77::IRGC 69340-1	IRIS_313-10040	ind1B	0	32	6
34	144	BONG SEN::IRGC 7011-1	IRIS_313-10554	ind3	0	32	7	4
35	48	BPI 76 NON SENSITIVE (GREEN)::IRGC 9790-1	IRIS_313-8903	ind3	0	32	7
36	38	CHUNGUR BALI::IRGC 25855-1	IRIS_313-9422	aus	0	32	7
37	142	DISSI::IRGC 101346-1	IRIS_313-12325	ind2	0	32	7
38	36	HOLOI BASH (SOLOI BASH)::IRGC 64778-1	IRIS_313-8721	aus	0	32	7
39	41	NCS 964 C::IRGC 62604-1	IRIS_313-9400	indx	0	32	7
40	25	LALSAITA::IRGC 43915-1	IRIS_313-8789	aus	1	32	8	0.666667
41	37	ARC 10100::IRGC 20709-1	IRIS_313-9137	aus	0	32	9	3.33333
42	80	ARC 13778::IRGC 41216-1	IRIS_313-9347	indx	0	32	9
43	33	BAK TULSI::IRGC 34831-1	IRIS_313-11164	aus	1	32	9
44	63	DUDH KADAR::IRGC 67707-1	IRIS_313-8796	ind2	0	32	9
45	132	KHAO THI RATE::IRGC 58041-1	IRIS_313-8793	ind3	0	32	9
46	42	WAR 72-2-1-1::IRGC 117361-1	IRIS_313-10421	indx	0	32	10	0.666667
47	32	AUS 295::IRGC 29083-1	IRIS_313-11054	aus	1	32	11	6.66667
48	64	BAIANG 6::IRGC 6129-1	IRIS_313-8846	indx	0	32	11
49	127	BALASURIYA A::IRGC 66509-1	IRIS_313-8699	indx	0	32	11
50	139	BKN BR 1031-78-5-4::IRGC 55927-1	IRIS_313-11515	indx	0	32	11
51	98	CRILLO LA FRIA::IRGC 10793-1	IRIS_313-9822	ind1A	0	32	11
52	30	IA CUBA 17::IRGC 116990-1	IRIS_313-10271	indx	1	32	11
53	119	INIAP 6::IRGC 117002-1	IRIS_313-10307	indx	0	32	11
54	70	KALU ILANKALAYAN::IRGC 36270-1	IRIS_313-8968	ind2	0	32	11
55	60	KEERIPALA CHILL PADDY::IRGC 49790-1	IRIS_313-8559	ind2	0	32	11
56	26	N 22::IRGC 46459-1	IRIS_313-10150	aus	1	32	11
57	13	19::IRGC 70786-1	IRIS_313-11821	ind2	15	32	12	9.33333
58	14	AUS 278::IRGC 29068-1	IRIS_313-11052	aus	15	32	12
59	2	B 6136-3-TB-0-1-5::IRGC 117312-1	IRIS_313-10333	ind1B	15	32	12
60	3	B 6149 F-MR-7::IRGC 117314-1	IRIS_313-10337	indx	15	32	12
61	8	CHI SHENG TAO::IRGC 4606-1	IRIS_313-9204	ind1A	15	32	12
62	6	E 2040::IRGC 67968-1	IRIS_313-8914	indx	15	32	12
63	12	GUI HUA ZAO::IRGC 68060-1	IRIS_313-10179	indx	15	32	12
64	9	MAKRO::IRGC 74763-1	IRIS_313-9258	ind2	15	32	12
65	7	MUKKALA BAZAL::IRGC 77279-1	IRIS_313-8930	ind1B	15	32	12
66	1	NOROI::IRGC 31611-1	IRIS_313-8864	aus	15	32	12
67	4	PLI KHAO::IRGC 64596-1	IRIS_313-8586	ind3	15	32	12
68	5	RELLY::IRGC 14623-1	IRIS_313-8812	ind3	15	32	12
69	11	SUWEON 311::IRGC 61890-1	IRIS_313-10000	ind1B	15	32	12
70	10	WI BIR SHUN::IRGC 4602-1	IRIS_313-9372	ind1A	15	32	12
71	74	KAM PAI::IRGC 78245-1	IRIS_313-9019	ind3	0	32	13	2
72	67	PATISAIL::IRGC 37562-1	IRIS_313-8932	ind3	0	32	13
73	46	XIA ZHI BAI::IRGC 53437-1	IRIS_313-9111	ind1A	0	32	13
74	145	ADT 12::IRGC 6254-1	IRIS_313-10527	ind2	0	32	14	48.6667
75	135	ALTAMIRA 9::IRGC 116953-1	IRIS_313-10257	indx	0	32	14
76	130	ARC 10812::IRGC 21074-1	IRIS_313-8386	indx	0	32	14
77	61	ARC 11901::IRGC 21727-1	IRIS_313-8585	indx	0	32	14
78	69	ARC 12576::IRGC 22163-1	IRIS_313-8967	indx	0	32	14
79	93	ARC 15873::IRGC 43250-1	IRIS_313-9634	indx	0	32	14
80	124	ARC 18202::IRGC 42328-1	IRIS_313-8414	indx	0	32	14
81	65	ASHMBER::IRGC 27522-1	IRIS_313-8850	ind2	0	32	14
82	115	BA BAI GU::IRGC 79580-1	IRIS_313-10221	indx	0	32	14
83	102	BAMOA A 75::IRGC 51101-1	IRIS_313-9953	indx	0	32	14
84	141	BANGKOUY::IRGC 94037-1	IRIS_313-12246	ind3	0	32	14
85	81	BARIK KUDI::IRGC 52807-1	IRIS_313-9384	ind2	0	32	14
86	87	BENGALY MORIMO::IRGC 10976-1	IRIS_313-9551	ind2	0	32	14
87	54	BR 5230-46-4::IRGC 117318-1	IRIS_313-10341	indx	0	32	14
88	109	BR IRGA 409::IRGC 55915-1	IRIS_313-10161	ind1B	0	32	14
89	108	CAUVERY::IRGC 45255-1	IRIS_313-10148	indx	0	32	14
90	148	CEMPO MANGGAR::IRGC 27107-1	IRIS_313-10997	ind3	0	32	14
91	106	CHAMA (DWARF)::IRGC 69487-1	IRIS_313-10046	ind1B	0	32	14
92	146	CHAO PEUAK DENG::IRGC 11602-1	IRIS_313-10652	ind3	0	32	14
93	140	CUN GU NUO::IRGC 63576-1	IRIS_313-11664	indx	0	32	14
94	112	DA GANG ZHAN::IRGC 67103-1	IRIS_313-10177	indx	0	32	14
95	126	DHANE BURWA::IRGC 10105-1	IRIS_313-8530	ind2	0	32	14
96	53	ELONI::IRGC 116980-1	IRIS_313-10290	ind1B	0	32	14
97	68	FU ZAO XIAN::IRGC 63619-1	IRIS_313-8940	ind1A	0	32	14
98	113	GAO JIAO BAI::IRGC 68047-1	IRIS_313-10178	ind1A	0	32	14
99	96	GENIT::IRGC 3272-1	IRIS_313-9778	admix	0	32	14
100	83	GOKULGANJA::IRGC 45701-1	IRIS_313-9433	ind2	0	32	14
101	95	I KUNG PAO::IRGC 114-1	IRIS_313-9758	ind1A	0	32	14
102	110	IR 13429-109-2-2-1::IRGC 63491-1	IRIS_313-10167	indx	0	32	14
103	117	IR 21015-72-3-3-3-1::IRGC 117004-1	IRIS_313-10294	indx	0	32	14
104	138	IR 2344-P1 PB-9-3-2B::IRGC 39317-C1	IRIS_313-7690	indx	0	32	14
105	120	IR 63295-AC 209-7::IRGC 117365-1	IRIS_313-10361	indx	0	32	14
106	121	IR 69502-6-SRN-3-UBN-1-B::IRGC 117290-1	IRIS_313-10374	indx	0	32	14
107	123	IR 80310-12-B-1-3-B::IRGC 117307-1	IRIS_313-10394	indx	0	32	14
108	55	IRGA 318-11-6-9-2B::IRGC 117339-1	IRIS_313-10397	ind1B	0	32	14
109	52	IRGA 370-38-1-1F-C4-2::IRGC 117342-1	IRIS_313-10400	ind1B	0	32	14
110	56	IRGA 659-1-2-2-2::IRGC 117345-1	IRIS_313-10403	indx	0	32	14
111	118	IRGA 959-1-2-2F-4-1-4A-6-CA-6X::IRGC 117006-1	IRIS_313-10301	indx	0	32	14
112	100	IRI 339::IRGC 46956-1	IRIS_313-9922	ind1B	0	32	14
113	58	IRRIBINI::IRGC 49094-1	IRIS_313-8437	indx	0	32	14
114	62	JAO LEUANG::IRGC 65866-1	IRIS_313-8679	ind3	0	32	14
115	78	JHODI BIRUN::IRGC 31812-1	IRIS_313-9262	ind2	0	32	14
116	90	KETAN SERANG::IRGC 14615-1	IRIS_313-9590	ind3	0	32	14
117	75	KHAO GRADOOK CHAHNG::IRGC 17111-1	IRIS_313-9032	ind1B	0	32	14
118	85	KORASISI::IRGC 5285-1	IRIS_313-9505	ind1A	0	32	14
119	125	KUNENG::IRGC 71545-1	IRIS_313-8492	ind3	0	32	14
120	66	KUTTA::IRGC 52184-1	IRIS_313-8924	ind2	0	32	14
121	104	MELEKE::IRGC 56823-1	IRIS_313-9989	ind3	0	32	14
122	114	MIN KE ZHAN::IRGC 72230-1	IRIS_313-10191	ind1A	0	32	14
123	99	MODDAI KARUPPAN::IRGC 15465-1	IRIS_313-9862	ind2	0	32	14
124	88	MULLIKURUVA::IRGC 77529-1	IRIS_313-9557	ind2	0	32	14
125	76	MUTA GANJE::IRGC 26744-1	IRIS_313-9072	ind2	0	32	14
126	50	NAZIRA SAIL::IRGC 77284-1	IRIS_313-9696	indx	0	32	14
127	49	NCS 237::IRGC 62202-1	IRIS_313-9492	ind2	0	32	14
128	137	NONA BOKRA::IRGC 22710-C1	IRIS_313-7736	ind2	0	32	14
129	89	NX 3533::IRGC 63796-1	IRIS_313-9570	indx	0	32	14
130	79	PALEPYU::IRGC 33549-1	IRIS_313-9285	indx	0	32	14
131	116	PSBRC 50::IRGC 99706-1	IRIS_313-10234	ind1B	0	32	14
132	131	PULUT BARAYA::IRGC 27393-1	IRIS_313-8725	ind3	0	32	14
133	103	RACE PERUMAL::IRGC 55347-1	IRIS_313-9970	ind2	0	32	14
134	105	RIZ TYPE SORGHO::IRGC 69015-1	IRIS_313-10035	ind2	0	32	14
135	86	RPW 9-4 (SS 1)::IRGC 50690-1	IRIS_313-9522	indx	0	32	14
136	57	SAN CHIAO TSWEN::IRGC 1565-1	IRIS_313-8380	ind1A	0	32	14
137	107	SAN SHIH TSI::IRGC 1038-1	IRIS_313-10129	ind1A	0	32	14
138	133	SIMET 2::IRGC 25734-1	IRIS_313-8833	ind3	0	32	14
139	128	SINNA SITHIRA KALI::IRGC 51064-1	IRIS_313-9091	indx	0	32	14
140	101	SITHAIYAN KOTTAI SAMBA::IRGC 50155-1	IRIS_313-9936	ind2	0	32	14
141	136	SONA::IRGC 26971-C1	IRIS_313-7780	indx	0	32	14
142	73	SRAU SENG::IRGC 30290-1	IRIS_313-8996	ind3	0	32	14
143	94	TAIPEI WOO CO::IRGC 112-1	IRIS_313-9706	ind1A	0	32	14
144	84	TSAO SHENG LI 1::IRGC 1309-1	IRIS_313-9469	ind1A	0	32	14
145	129	URAIBOOL::IRGC 52785-1	IRIS_313-8305	ind2	0	32	14
146	92	WANGA BARUGULU::IRGC 52261-1	IRIS_313-9611	ind2	0	32	14
147	149	BR 51-115-4::IRGC 43999-1	IRIS_313-11326	indx	0	32	15	2.66667
148	29	CEA 3::IRGC 116965-1	IRIS_313-10260	indx	1	32	15
149	97	LEAD::IRGC 5805-1	IRIS_313-9791	indx	0	32	15
150	111	MIN ZAO 6::IRGC 63772-1	IRIS_313-10170	ind1A	0	32	15

## Sheet: Os06g0229000 _ASV
	orig_order	variety	iris_id	pop	mismatch	snps	kgroup	Haplotype Frequency (%)
1	5	ARC 10100::IRGC 20709-1	IRIS_313-9137	aus	24	141	1	6
2	7	BALASURIYA A::IRGC 66509-1	IRIS_313-8699	indx	23	141	1
3	8	CHAO PEUAK DENG::IRGC 11602-1	IRIS_313-10652	ind3	21.5	141	1
4	3	I KUNG PAO::IRGC 114-1	IRIS_313-9758	ind1A	32	141	1
5	4	JC 157	IRIS_313-9629	aro	27.5	141	1
6	6	KALO CHAKOL::IRGC 77258-1	IRIS_313-9218	ind2	23.5	141	1
7	1	KHAO' HAWM::IRGC 78257-1	IRIS_313-8985	ind3	40	141	1
8	2	PATISAIL::IRGC 37562-1	IRIS_313-8932	ind3	37	141	1
9	13	RELLY::IRGC 14623-1	IRIS_313-8812	ind3	15	141	1
10	30	19::IRGC 70786-1	IRIS_313-11821	ind2	7	141	2	89.3333
11	31	ADT 12::IRGC 6254-1	IRIS_313-10527	ind2	7	141	2
12	47	ALTAMIRA 9::IRGC 116953-1	IRIS_313-10257	indx	6	141	2
13	64	ARC 10754::IRGC 12603-1	IRIS_313-8986	indx	5	141	2
14	85	ARC 10812::IRGC 21074-1	IRIS_313-8386	indx	4	141	2
15	92	ARC 12576::IRGC 22163-1	IRIS_313-8967	indx	2.5	141	2
16	115	ARC 13778::IRGC 41216-1	IRIS_313-9347	indx	0	141	2
17	123	ARC 15873::IRGC 43250-1	IRIS_313-9634	indx	0	141	2
18	94	ARC 18202::IRGC 42328-1	IRIS_313-8414	indx	1	141	2
19	73	AUS 171::IRGC 29004-1	IRIS_313-11048	aus	5	141	2
20	74	AUS 219::IRGC 29031-1	IRIS_313-11049	aus	5	141	2
21	50	AUS 278::IRGC 29068-1	IRIS_313-11052	aus	6	141	2
22	75	AUS 295::IRGC 29083-1	IRIS_313-11054	aus	5	141	2
23	51	AUS 329::IRGC 29116-1	IRIS_313-11058	aus	6	141	2
24	27	AUS 439::IRGC 29221-1	IRIS_313-8641	aus	7	141	2
25	60	B 6136-3-TB-0-1-5::IRGC 117312-1	IRIS_313-10333	ind1B	5	141	2
26	33	B 6149 F-MR-7::IRGC 117314-1	IRIS_313-10337	indx	6	141	2
27	17	BA BAI GU::IRGC 79580-1	IRIS_313-10221	indx	12	141	2
28	80	BAIANG 6::IRGC 6129-1	IRIS_313-8846	indx	4	141	2
29	87	BAK TULSI::IRGC 34831-1	IRIS_313-11164	aus	4	141	2
30	48	BAKASI::IRGC 27074-1	IRIS_313-10996	indx	6	141	2
31	69	BAMOA A 75::IRGC 51101-1	IRIS_313-9953	indx	5	141	2
32	146	BANGKOUY::IRGC 94037-1	IRIS_313-12246	ind3	0	141	2
33	116	BARIK KUDI::IRGC 52807-1	IRIS_313-9384	ind2	0	141	2
34	67	BENGALY MORIMO::IRGC 10976-1	IRIS_313-9551	ind2	5	141	2
35	24	BKN BR 1031-78-5-4::IRGC 55927-1	IRIS_313-11515	indx	8	141	2
36	86	BONG SEN::IRGC 7011-1	IRIS_313-10554	ind3	4	141	2
37	58	BPI 76 NON SENSITIVE (GREEN)::IRGC 9790-1	IRIS_313-8903	ind3	5	141	2
38	88	BR 51-115-4::IRGC 43999-1	IRIS_313-11326	indx	4	141	2
39	78	BR 5230-46-4::IRGC 117318-1	IRIS_313-10341	indx	4	141	2
40	132	BR IRGA 409::IRGC 55915-1	IRIS_313-10161	ind1B	0	141	2
41	150	C 1016-1::IRGC 50368-1	IRIS_313-11423	indx	0	141	2
42	137	CAMPONI::IRGC 116963-1	IRIS_313-10325	indx	0	141	2
43	43	CAUVERY::IRGC 45255-1	IRIS_313-10148	indx	6	141	2
44	148	CE IN TSAN::IRGC 4362-1	IRIS_313-10497	ind1A	0	141	2
45	9	CEA 3::IRGC 116965-1	IRIS_313-10260	indx	19	141	2
46	49	CEMPO MANGGAR::IRGC 27107-1	IRIS_313-10997	ind3	6	141	2
47	70	CHAMA (DWARF)::IRGC 69487-1	IRIS_313-10046	ind1B	5	141	2
48	65	CHI SHENG TAO::IRGC 4606-1	IRIS_313-9204	ind1A	5	141	2
49	53	CHUNGUR BALI::IRGC 25855-1	IRIS_313-9422	aus	5	141	2
50	128	CICA 9::IRGC 53079-1	IRIS_313-9966	ind1B	0	141	2
51	149	CN 44-40-7::IRGC 45368-1	IRIS_313-11355	indx	0	141	2
52	81	CRILLO LA FRIA::IRGC 10793-1	IRIS_313-9822	ind1A	4	141	2
53	145	CUN GU NUO::IRGC 63576-1	IRIS_313-11664	indx	0	141	2
54	10	DA GANG ZHAN::IRGC 67103-1	IRIS_313-10177	indx	16	141	2
55	46	DHANE BURWA::IRGC 10105-1	IRIS_313-8530	ind2	6	141	2
56	147	DISSI::IRGC 101346-1	IRIS_313-12325	ind2	0	141	2
57	62	DUDH KADAR::IRGC 67707-1	IRIS_313-8796	ind2	5	141	2
58	63	E 2040::IRGC 67968-1	IRIS_313-8914	indx	5	141	2
59	109	E DAW HAWM::IRGC 47938-1	IRIS_313-8980	ind3	0	141	2
60	101	ELONI::IRGC 116980-1	IRIS_313-10290	ind1B	0	141	2
61	141	FONAIAP 2::IRGC 116985-1	IRIS_313-10268	indx	0	141	2
62	20	FU ZAO XIAN::IRGC 63619-1	IRIS_313-8940	ind1A	8	141	2
63	134	GAO JIAO BAI::IRGC 68047-1	IRIS_313-10178	ind1A	0	141	2
64	41	GENIT::IRGC 3272-1	IRIS_313-9778	admix	6	141	2
65	29	GOKULGANJA::IRGC 45701-1	IRIS_313-9433	ind2	7	141	2
66	14	GUI HUA ZAO::IRGC 68060-1	IRIS_313-10179	indx	15	141	2
67	52	HOLOI BASH (SOLOI BASH)::IRGC 64778-1	IRIS_313-8721	aus	5	141	2
68	21	IA CUBA 17::IRGC 116990-1	IRIS_313-10271	indx	8	141	2
69	99	ICTA CRISPO 38::IRGC 116994-1	IRIS_313-10274	ind1B	0	141	2
70	45	INIAP 6::IRGC 117002-1	IRIS_313-10307	indx	6	141	2
71	133	IR 13429-109-2-2-1::IRGC 63491-1	IRIS_313-10167	indx	0	141	2
72	136	IR 21015-72-3-3-3-1::IRGC 117004-1	IRIS_313-10294	indx	0	141	2
73	144	IR 2344-P1 PB-9-3-2B::IRGC 39317-C1	IRIS_313-7690	indx	0	141	2
74	23	IR 63295-AC 209-7::IRGC 117365-1	IRIS_313-10361	indx	8	141	2
75	83	IR 69502-6-SRN-3-UBN-1-B::IRGC 117290-1	IRIS_313-10374	indx	4	141	2
76	11	IR 75870-5-8-5-B-1::IRGC 117297-1	IRIS_313-10385	ind1B	16	141	2
77	84	IR 80310-12-B-1-3-B::IRGC 117307-1	IRIS_313-10394	indx	4	141	2
78	102	IRGA 318-11-6-9-2B::IRGC 117339-1	IRIS_313-10397	ind1B	0	141	2
79	100	IRGA 370-38-1-1F-C4-2::IRGC 117342-1	IRIS_313-10400	ind1B	0	141	2
80	103	IRGA 659-1-2-2-2::IRGC 117345-1	IRIS_313-10403	indx	0	141	2
81	22	IRGA 959-1-2-2F-4-1-4A-6-CA-6X::IRGC 117006-1	IRIS_313-10301	indx	8	141	2
82	127	IRI 339::IRGC 46956-1	IRIS_313-9922	ind1B	0	141	2
83	34	IRRIBINI::IRGC 49094-1	IRIS_313-8437	indx	6	141	2
84	32	JAMBALI::IRGC 73101-1	IRIS_313-9449	aus	6.5	141	2
85	25	JAO LEUANG::IRGC 65866-1	IRIS_313-8679	ind3	7.5	141	2
86	114	JHODI BIRUN::IRGC 31812-1	IRIS_313-9262	ind2	0	141	2
87	18	JIN JUN DAO::IRGC 59710-1	IRIS_313-8405	indx	11	141	2
88	38	KALABAIL::IRGC 25877-1	IRIS_313-9391	ind2	6	141	2
89	35	KALU ILANKALAYAN::IRGC 36270-1	IRIS_313-8968	ind2	6	141	2
90	110	KAM PAI::IRGC 78245-1	IRIS_313-9019	ind3	0	141	2
91	61	KEERIPALA CHILL PADDY::IRGC 49790-1	IRIS_313-8559	ind2	5	141	2
92	121	KETAN SERANG::IRGC 14615-1	IRIS_313-9590	ind3	0	141	2
93	96	KHAO DAWK MALI 105::IRGC 27748-2	IRIS_313-8253	ind3	0	141	2
94	111	KHAO GRADOOK CHAHNG::IRGC 17111-1	IRIS_313-9032	ind1B	0	141	2
95	72	KHAO THI RATE::IRGC 58041-1	IRIS_313-8793	ind3	5	141	2
96	66	KORASISI::IRGC 5285-1	IRIS_313-9505	ind1A	5	141	2
97	138	KUNENG::IRGC 71545-1	IRIS_313-8492	ind3	0	141	2
98	19	KUTTA::IRGC 52184-1	IRIS_313-8924	ind2	8	141	2
99	90	LALSAITA::IRGC 43915-1	IRIS_313-8789	aus	3	141	2
100	125	LEAD::IRGC 5805-1	IRIS_313-9791	indx	0	141	2
101	113	MAKRO::IRGC 74763-1	IRIS_313-9258	ind2	0	141	2
102	40	MAMORIAKA::IRGC 68672-1	IRIS_313-9732	ind2	6	141	2
103	129	MELEKE::IRGC 56823-1	IRIS_313-9989	ind3	0	141	2
104	44	MIN KE ZHAN::IRGC 72230-1	IRIS_313-10191	ind1A	6	141	2
105	71	MIN ZAO 6::IRGC 63772-1	IRIS_313-10170	ind1A	5	141	2
106	126	MODDAI KARUPPAN::IRGC 15465-1	IRIS_313-9862	ind2	0	141	2
107	108	MUKKALA BAZAL::IRGC 77279-1	IRIS_313-8930	ind1B	0	141	2
108	119	MULLIKURUVA::IRGC 77529-1	IRIS_313-9557	ind2	0	141	2
109	112	MUTA GANJE::IRGC 26744-1	IRIS_313-9072	ind2	0	141	2
110	91	N 22::IRGC 46459-1	IRIS_313-10150	aus	3	141	2
111	28	NAZIRA SAIL::IRGC 77284-1	IRIS_313-9696	indx	7	141	2
112	59	NCS 237::IRGC 62202-1	IRIS_313-9492	ind2	5	141	2
113	97	NCS 964 C::IRGC 62604-1	IRIS_313-9400	indx	0	141	2
114	77	NIAO YAO::IRGC 5496-1	IRIS_313-8743	indx	4	141	2
115	143	NONA BOKRA::IRGC 22710-C1	IRIS_313-7736	ind2	0	141	2
116	26	NOROI::IRGC 31611-1	IRIS_313-8864	aus	7	141	2
117	120	NX 3533::IRGC 63796-1	IRIS_313-9570	indx	0	141	2
118	36	PALEPYU::IRGC 33549-1	IRIS_313-9285	indx	6	141	2
119	79	PERUNEL::IRGC 63113-1	IRIS_313-8647	ind2	4	141	2
120	57	PICO NEGRO::IRGC 55849-1	IRIS_313-10158	indx	5	141	2
121	107	PLI KHAO::IRGC 64596-1	IRIS_313-8586	ind3	0	141	2
122	89	PODI HEENATI::IRGC 36345-1	IRIS_313-9636	aus	3	141	2
123	135	PSBRC 50::IRGC 99706-1	IRIS_313-10234	ind1B	0	141	2
124	139	PULUT BARAYA::IRGC 27393-1	IRIS_313-8725	ind3	0	141	2
125	42	RACE PERUMAL::IRGC 55347-1	IRIS_313-9970	ind2	6	141	2
126	131	RIZ TYPE SORGHO::IRGC 69015-1	IRIS_313-10035	ind2	0	141	2
127	122	RPA 5929 (K 45)::IRGC 33963-1	IRIS_313-9604	indx	0	141	2
128	118	RPW 9-4 (SS 1)::IRGC 50690-1	IRIS_313-9522	indx	0	141	2
129	15	RTS 16::IRGC 8235-1	IRIS_313-9429	indx	15	141	2
130	104	SAN CHIAO TSWEN::IRGC 1565-1	IRIS_313-8380	ind1A	0	141	2
131	82	SAN SHIH TSI::IRGC 1038-1	IRIS_313-10129	ind1A	4	141	2
132	140	SIMET 2::IRGC 25734-1	IRIS_313-8833	ind3	0	141	2
133	95	SINNA SITHIRA KALI::IRGC 51064-1	IRIS_313-9091	indx	1	141	2
134	68	SITHAIYAN KOTTAI SAMBA::IRGC 50155-1	IRIS_313-9936	ind2	5	141	2
135	142	SONA::IRGC 26971-C1	IRIS_313-7780	indx	0	141	2
136	93	SRAU SENG::IRGC 30290-1	IRIS_313-8996	ind3	1	141	2
137	130	SUWEON 311::IRGC 61890-1	IRIS_313-10000	ind1B	0	141	2
138	124	TAIPEI WOO CO::IRGC 112-1	IRIS_313-9706	ind1A	0	141	2
139	54	TAK::IRGC 73124-1	IRIS_313-8655	aus	5	141	2
140	117	TSAO SHENG LI 1::IRGC 1309-1	IRIS_313-9469	ind1A	0	141	2
141	12	URAIBOOL::IRGC 52785-1	IRIS_313-8305	ind2	16	141	2
142	37	WI BIR SHUN::IRGC 4602-1	IRIS_313-9372	ind1A	6	141	2
143	56	XIA ZHI BAI::IRGC 53437-1	IRIS_313-9111	ind1A	5	141	2
144	16	ASHMBER::IRGC 27522-1	IRIS_313-8850	ind2	13	141	3	2.66667
145	98	MILYANG 77::IRGC 69340-1	IRIS_313-10040	ind1B	0	141	3
146	105	PAH WEAN::IRGC 78276-1	IRIS_313-8474	ind3	0	141	3
147	39	WANGA BARUGULU::IRGC 52261-1	IRIS_313-9611	ind2	6	141	3
148	106	ARC 11901::IRGC 21727-1	IRIS_313-8585	indx	0	141	4	2
149	76	KOTTEYARAN::IRGC 47383-1	IRIS_313-8660	ind2	4	141	4
150	55	WAR 72-2-1-1::IRGC 117361-1	IRIS_313-10421	indx	5	141	4

## Sheet: Os06g12380_ASV
	orig_order	variety	iris_id	pop	mismatch	snps	kgroup	Haplotype Frequency (%)
1	77	IR 69502-6-SRN-3-UBN-1-B::IRGC 117290-1	IRIS_313-10374	indx	1	14	1	0.666667
2	19	IR 80310-12-B-1-3-B::IRGC 117307-1	IRIS_313-10394	indx	5.5	14	2	0.666667
3	119	I KUNG PAO::IRGC 114-1	IRIS_313-9758	ind1A	0	14	3	0.666667
4	78	ARC 12576::IRGC 22163-1	IRIS_313-8967	indx	0.5	14	4	0.666667
5	92	ARC 11901::IRGC 21727-1	IRIS_313-8585	indx	0	14	5	41.3333
6	108	ARC 13778::IRGC 41216-1	IRIS_313-9347	indx	0	14	5
7	117	ARC 15873::IRGC 43250-1	IRIS_313-9634	indx	0	14	5
8	134	ARC 18202::IRGC 42328-1	IRIS_313-8414	indx	0	14	5
9	145	BANGKOUY::IRGC 94037-1	IRIS_313-12246	ind3	0	14	5
10	109	BARIK KUDI::IRGC 52807-1	IRIS_313-9384	ind2	0	14	5
11	84	BPI 76 NON SENSITIVE (GREEN)::IRGC 9790-1	IRIS_313-8903	ind3	0	14	5
12	127	BR IRGA 409::IRGC 55915-1	IRIS_313-10161	ind1B	0	14	5
13	150	C 1016-1::IRGC 50368-1	IRIS_313-11423	indx	0	14	5
14	133	CAMPONI::IRGC 116963-1	IRIS_313-10325	indx	0	14	5
15	147	CE IN TSAN::IRGC 4362-1	IRIS_313-10497	ind1A	0	14	5
16	123	CICA 9::IRGC 53079-1	IRIS_313-9966	ind1B	0	14	5
17	149	CN 44-40-7::IRGC 45368-1	IRIS_313-11355	indx	0	14	5
18	144	CUN GU NUO::IRGC 63576-1	IRIS_313-11664	indx	0	14	5
19	146	DISSI::IRGC 101346-1	IRIS_313-12325	ind2	0	14	5
20	94	DUDH KADAR::IRGC 67707-1	IRIS_313-8796	ind2	0	14	5
21	99	E DAW HAWM::IRGC 47938-1	IRIS_313-8980	ind3	0	14	5
22	87	ELONI::IRGC 116980-1	IRIS_313-10290	ind1B	0	14	5
23	140	FONAIAP 2::IRGC 116985-1	IRIS_313-10268	indx	0	14	5
24	129	GAO JIAO BAI::IRGC 68047-1	IRIS_313-10178	ind1A	0	14	5
25	131	IA CUBA 17::IRGC 116990-1	IRIS_313-10271	indx	0	14	5
26	85	ICTA CRISPO 38::IRGC 116994-1	IRIS_313-10274	ind1B	0	14	5
27	128	IR 13429-109-2-2-1::IRGC 63491-1	IRIS_313-10167	indx	0	14	5
28	132	IR 21015-72-3-3-3-1::IRGC 117004-1	IRIS_313-10294	indx	0	14	5
29	143	IR 2344-P1 PB-9-3-2B::IRGC 39317-C1	IRIS_313-7690	indx	0	14	5
30	88	IRGA 318-11-6-9-2B::IRGC 117339-1	IRIS_313-10397	ind1B	0	14	5
31	86	IRGA 370-38-1-1F-C4-2::IRGC 117342-1	IRIS_313-10400	ind1B	0	14	5
32	89	IRGA 659-1-2-2-2::IRGC 117345-1	IRIS_313-10403	indx	0	14	5
33	122	IRI 339::IRGC 46956-1	IRIS_313-9922	ind1B	0	14	5
34	107	JHODI BIRUN::IRGC 31812-1	IRIS_313-9262	ind2	0	14	5
35	102	KAM PAI::IRGC 78245-1	IRIS_313-9019	ind3	0	14	5
36	114	KETAN SERANG::IRGC 14615-1	IRIS_313-9590	ind3	0	14	5
37	81	KHAO DAWK MALI 105::IRGC 27748-2	IRIS_313-8253	ind3	0	14	5
38	103	KHAO GRADOOK CHAHNG::IRGC 17111-1	IRIS_313-9032	ind1B	0	14	5
39	135	KUNENG::IRGC 71545-1	IRIS_313-8492	ind3	0	14	5
40	96	KUTTA::IRGC 52184-1	IRIS_313-8924	ind2	0	14	5
41	120	LEAD::IRGC 5805-1	IRIS_313-9791	indx	0	14	5
42	106	MAKRO::IRGC 74763-1	IRIS_313-9258	ind2	0	14	5
43	124	MELEKE::IRGC 56823-1	IRIS_313-9989	ind3	0	14	5
44	83	MILYANG 77::IRGC 69340-1	IRIS_313-10040	ind1B	0	14	5
45	121	MODDAI KARUPPAN::IRGC 15465-1	IRIS_313-9862	ind2	0	14	5
46	97	MUKKALA BAZAL::IRGC 77279-1	IRIS_313-8930	ind1B	0	14	5
47	104	MUTA GANJE::IRGC 26744-1	IRIS_313-9072	ind2	0	14	5
48	82	NCS 964 C::IRGC 62604-1	IRIS_313-9400	indx	0	14	5
49	142	NONA BOKRA::IRGC 22710-C1	IRIS_313-7736	ind2	0	14	5
50	113	NX 3533::IRGC 63796-1	IRIS_313-9570	indx	0	14	5
51	91	PAH WEAN::IRGC 78276-1	IRIS_313-8474	ind3	0	14	5
52	93	PLI KHAO::IRGC 64596-1	IRIS_313-8586	ind3	0	14	5
53	130	PSBRC 50::IRGC 99706-1	IRIS_313-10234	ind1B	0	14	5
54	138	PULUT BARAYA::IRGC 27393-1	IRIS_313-8725	ind3	0	14	5
55	126	RIZ TYPE SORGHO::IRGC 69015-1	IRIS_313-10035	ind2	0	14	5
56	115	RPA 5929 (K 45)::IRGC 33963-1	IRIS_313-9604	indx	0	14	5
57	111	RPW 9-4 (SS 1)::IRGC 50690-1	IRIS_313-9522	indx	0	14	5
58	90	SAN CHIAO TSWEN::IRGC 1565-1	IRIS_313-8380	ind1A	0	14	5
59	139	SIMET 2::IRGC 25734-1	IRIS_313-8833	ind3	0	14	5
60	137	SINNA SITHIRA KALI::IRGC 51064-1	IRIS_313-9091	indx	0	14	5
61	141	SONA::IRGC 26971-C1	IRIS_313-7780	indx	0	14	5
62	101	SRAU SENG::IRGC 30290-1	IRIS_313-8996	ind3	0	14	5
63	125	SUWEON 311::IRGC 61890-1	IRIS_313-10000	ind1B	0	14	5
64	118	TAIPEI WOO CO::IRGC 112-1	IRIS_313-9706	ind1A	0	14	5
65	110	TSAO SHENG LI 1::IRGC 1309-1	IRIS_313-9469	ind1A	0	14	5
66	116	WANGA BARUGULU::IRGC 52261-1	IRIS_313-9611	ind2	0	14	5
67	56	19::IRGC 70786-1	IRIS_313-11821	ind2	3	14	6	20
68	51	ARC 10754::IRGC 12603-1	IRIS_313-8986	indx	3	14	6
69	58	AUS 171::IRGC 29004-1	IRIS_313-11048	aus	3	14	6
70	59	AUS 219::IRGC 29031-1	IRIS_313-11049	aus	3	14	6
71	60	AUS 278::IRGC 29068-1	IRIS_313-11052	aus	3	14	6
72	61	AUS 295::IRGC 29083-1	IRIS_313-11054	aus	3	14	6
73	62	AUS 329::IRGC 29116-1	IRIS_313-11058	aus	3	14	6
74	45	AUS 439::IRGC 29221-1	IRIS_313-8641	aus	3	14	6
75	74	BA BAI GU::IRGC 79580-1	IRIS_313-10221	indx	2	14	6
76	63	BAK TULSI::IRGC 34831-1	IRIS_313-11164	aus	3	14	6
77	76	BONG SEN::IRGC 7011-1	IRIS_313-10554	ind3	2	14	6
78	68	CHI SHENG TAO::IRGC 4606-1	IRIS_313-9204	ind1A	2	14	6
79	39	CHUNGUR BALI::IRGC 25855-1	IRIS_313-9422	aus	3	14	6
80	70	CRILLO LA FRIA::IRGC 10793-1	IRIS_313-9822	ind1A	2	14	6
81	72	DA GANG ZHAN::IRGC 67103-1	IRIS_313-10177	indx	2	14	6
82	55	DHANE BURWA::IRGC 10105-1	IRIS_313-8530	ind2	3	14	6
83	67	E 2040::IRGC 67968-1	IRIS_313-8914	indx	2	14	6
84	73	GUI HUA ZAO::IRGC 68060-1	IRIS_313-10179	indx	2	14	6
85	38	HOLOI BASH (SOLOI BASH)::IRGC 64778-1	IRIS_313-8721	aus	3	14	6
86	46	JAMBALI::IRGC 73101-1	IRIS_313-9449	aus	3	14	6
87	64	JIN JUN DAO::IRGC 59710-1	IRIS_313-8405	indx	2	14	6
88	69	KORASISI::IRGC 5285-1	IRIS_313-9505	ind1A	2	14	6
89	42	LALSAITA::IRGC 43915-1	IRIS_313-8789	aus	3	14	6
90	65	NIAO YAO::IRGC 5496-1	IRIS_313-8743	indx	2	14	6
91	43	NOROI::IRGC 31611-1	IRIS_313-8864	aus	3	14	6
92	40	PODI HEENATI::IRGC 36345-1	IRIS_313-9636	aus	3	14	6
93	75	RTS 16::IRGC 8235-1	IRIS_313-9429	indx	2	14	6
94	71	SAN SHIH TSI::IRGC 1038-1	IRIS_313-10129	ind1A	2	14	6
95	41	TAK::IRGC 73124-1	IRIS_313-8655	aus	3	14	6
96	66	XIA ZHI BAI::IRGC 53437-1	IRIS_313-9111	ind1A	2	14	6
97	112	MULLIKURUVA::IRGC 77529-1	IRIS_313-9557	ind2	0	14	7	0.666667
98	105	KALO CHAKOL::IRGC 77258-1	IRIS_313-9218	ind2	0	14	8	2.66667
99	100	KHAO' HAWM::IRGC 78257-1	IRIS_313-8985	ind3	0	14	8
100	98	PATISAIL::IRGC 37562-1	IRIS_313-8932	ind3	0	14	8
101	95	RELLY::IRGC 14623-1	IRIS_313-8812	ind3	0	14	8
102	80	ARC 10100::IRGC 20709-1	IRIS_313-9137	aus	0	14	9	2.66667
103	136	BALASURIYA A::IRGC 66509-1	IRIS_313-8699	indx	0	14	9
104	148	CHAO PEUAK DENG::IRGC 11602-1	IRIS_313-10652	ind3	0	14	9
105	79	JC 157	IRIS_313-9629	aro	0	14	9
106	16	ARC 10812::IRGC 21074-1	IRIS_313-8386	indx	6	14	10	8.66667
107	6	BAIANG 6::IRGC 6129-1	IRIS_313-8846	indx	6	14	10
108	11	BAMOA A 75::IRGC 51101-1	IRIS_313-9953	indx	6	14	10
109	18	BR 51-115-4::IRGC 43999-1	IRIS_313-11326	indx	6	14	10
110	4	BR 5230-46-4::IRGC 117318-1	IRIS_313-10341	indx	6	14	10
111	13	CAUVERY::IRGC 45255-1	IRIS_313-10148	indx	6	14	10
112	12	CHAMA (DWARF)::IRGC 69487-1	IRIS_313-10046	ind1B	6	14	10
113	14	IR 75870-5-8-5-B-1::IRGC 117297-1	IRIS_313-10385	ind1B	6	14	10
114	1	KOTTEYARAN::IRGC 47383-1	IRIS_313-8660	ind2	6	14	10
115	2	NCS 237::IRGC 62202-1	IRIS_313-9492	ind2	6	14	10
116	5	PERUNEL::IRGC 63113-1	IRIS_313-8647	ind2	6	14	10
117	10	SITHAIYAN KOTTAI SAMBA::IRGC 50155-1	IRIS_313-9936	ind2	6	14	10
118	15	URAIBOOL::IRGC 52785-1	IRIS_313-8305	ind2	6	14	10
119	57	ADT 12::IRGC 6254-1	IRIS_313-10527	ind2	3	14	11	5.33333
120	49	ASHMBER::IRGC 27522-1	IRIS_313-8850	ind2	3	14	11
121	53	GOKULGANJA::IRGC 45701-1	IRIS_313-9433	ind2	3	14	11
122	48	IRRIBINI::IRGC 49094-1	IRIS_313-8437	indx	3	14	11
123	52	KALABAIL::IRGC 25877-1	IRIS_313-9391	ind2	3	14	11
124	50	KALU ILANKALAYAN::IRGC 36270-1	IRIS_313-8968	ind2	3	14	11
125	47	NAZIRA SAIL::IRGC 77284-1	IRIS_313-9696	indx	3	14	11
126	54	RACE PERUMAL::IRGC 55347-1	IRIS_313-9970	ind2	3	14	11
127	20	WAR 72-2-1-1::IRGC 117361-1	IRIS_313-10421	indx	5	14	12	0.666667
128	35	ALTAMIRA 9::IRGC 116953-1	IRIS_313-10257	indx	5	14	13	11.3333
129	22	B 6136-3-TB-0-1-5::IRGC 117312-1	IRIS_313-10333	ind1B	5	14	13
130	36	BKN BR 1031-78-5-4::IRGC 55927-1	IRIS_313-11515	indx	5	14	13
131	30	CEA 3::IRGC 116965-1	IRIS_313-10260	indx	5	14	13
132	37	CEMPO MANGGAR::IRGC 27107-1	IRIS_313-10997	ind3	5	14	13
133	25	FU ZAO XIAN::IRGC 63619-1	IRIS_313-8940	ind1A	5	14	13
134	32	INIAP 6::IRGC 117002-1	IRIS_313-10307	indx	5	14	13
135	33	IR 63295-AC 209-7::IRGC 117365-1	IRIS_313-10361	indx	5	14	13
136	31	IRGA 959-1-2-2F-4-1-4A-6-CA-6X::IRGC 117006-1	IRIS_313-10301	indx	5	14	13
137	24	JAO LEUANG::IRGC 65866-1	IRIS_313-8679	ind3	5	14	13
138	23	KEERIPALA CHILL PADDY::IRGC 49790-1	IRIS_313-8559	ind2	5	14	13
139	34	KHAO THI RATE::IRGC 58041-1	IRIS_313-8793	ind3	5	14	13
140	29	MIN KE ZHAN::IRGC 72230-1	IRIS_313-10191	ind1A	5	14	13
141	28	MIN ZAO 6::IRGC 63772-1	IRIS_313-10170	ind1A	5	14	13
142	26	PALEPYU::IRGC 33549-1	IRIS_313-9285	indx	5	14	13
143	21	PICO NEGRO::IRGC 55849-1	IRIS_313-10158	indx	5	14	13
144	27	WI BIR SHUN::IRGC 4602-1	IRIS_313-9372	ind1A	5	14	13
145	44	N 22::IRGC 46459-1	IRIS_313-10150	aus	3	14	14	0.666667
146	3	B 6149 F-MR-7::IRGC 117314-1	IRIS_313-10337	indx	6	14	15	3.33333
147	17	BAKASI::IRGC 27074-1	IRIS_313-10996	indx	6	14	15
148	7	BENGALY MORIMO::IRGC 10976-1	IRIS_313-9551	ind2	6	14	15
149	9	GENIT::IRGC 3272-1	IRIS_313-9778	admix	6	14	15
150	8	MAMORIAKA::IRGC 68672-1	IRIS_313-9732	ind2	6	14	15

## Sheet: Os05g49110_KLAC
clust_order	orig_order	variety	iris_id	pop	mismatch	snps	kgroup	Haplotype Frequency (%)
1	115	ADT 12::IRGC 6254-1	IRIS_313-10527	ind2	12.5	76	1	82.6667
2	19	ARC 10100::IRGC 20709-1	IRIS_313-9137	aus	13	76	1
3	136	ARC 10812::IRGC 21074-1	IRIS_313-8386	indx	12	76	1
4	36	ARC 11901::IRGC 21727-1	IRIS_313-8585	indx	13	76	1
5	44	ARC 12576::IRGC 22163-1	IRIS_313-8967	indx	13	76	1
6	125	ARC 13778::IRGC 41216-1	IRIS_313-9347	indx	12	76	1
7	77	ARC 18202::IRGC 42328-1	IRIS_313-8414	indx	13	76	1
8	40	ASHMBER::IRGC 27522-1	IRIS_313-8850	ind2	13	76	1
9	9	AUS 171::IRGC 29004-1	IRIS_313-11048	aus	14	76	1
10	10	AUS 219::IRGC 29031-1	IRIS_313-11049	aus	14	76	1
11	5	AUS 278::IRGC 29068-1	IRIS_313-11052	aus	15.5	76	1
12	11	AUS 295::IRGC 29083-1	IRIS_313-11054	aus	14	76	1
13	12	AUS 329::IRGC 29116-1	IRIS_313-11058	aus	14	76	1
14	30	B 6149 F-MR-7::IRGC 117314-1	IRIS_313-10337	indx	13	76	1
15	18	BA BAI GU::IRGC 79580-1	IRIS_313-10221	indx	13.5	76	1
16	97	BAIANG 6::IRGC 6129-1	IRIS_313-8846	indx	12.5	76	1
17	137	BAK TULSI::IRGC 34831-1	IRIS_313-11164	aus	12	76	1
18	146	BAKASI::IRGC 27074-1	IRIS_313-10996	indx	11.5	76	1
19	78	BALASURIYA A::IRGC 66509-1	IRIS_313-8699	indx	13	76	1
20	64	BAMOA A 75::IRGC 51101-1	IRIS_313-9953	indx	13	76	1
21	89	BANGKOUY::IRGC 94037-1	IRIS_313-12246	ind3	13	76	1
22	103	BENGALY MORIMO::IRGC 10976-1	IRIS_313-9551	ind2	12.5	76	1
23	86	BKN BR 1031-78-5-4::IRGC 55927-1	IRIS_313-11515	indx	13	76	1
24	91	BONG SEN::IRGC 7011-1	IRIS_313-10554	ind3	13	76	1
25	122	BPI 76 NON SENSITIVE (GREEN)::IRGC 9790-1	IRIS_313-8903	ind3	12	76	1
26	117	BR 51-115-4::IRGC 43999-1	IRIS_313-11326	indx	12.5	76	1
27	150	BR 5230-46-4::IRGC 117318-1	IRIS_313-10341	indx	10	76	1
28	108	BR IRGA 409::IRGC 55915-1	IRIS_313-10161	ind1B	12.5	76	1
29	93	C 1016-1::IRGC 50368-1	IRIS_313-11423	indx	13	76	1
30	133	CAMPONI::IRGC 116963-1	IRIS_313-10325	indx	12	76	1
31	69	CAUVERY::IRGC 45255-1	IRIS_313-10148	indx	13	76	1
32	149	CE IN TSAN::IRGC 4362-1	IRIS_313-10497	ind1A	11	76	1
33	142	CEA 3::IRGC 116965-1	IRIS_313-10260	indx	11.5	76	1
34	92	CEMPO MANGGAR::IRGC 27107-1	IRIS_313-10997	ind3	13	76	1
35	130	CHAMA (DWARF)::IRGC 69487-1	IRIS_313-10046	ind1B	12	76	1
36	139	CHI SHENG TAO::IRGC 4606-1	IRIS_313-9204	ind1A	11.5	76	1
37	15	CHUNGUR BALI::IRGC 25855-1	IRIS_313-9422	aus	13.5	76	1
38	129	CICA 9::IRGC 53079-1	IRIS_313-9966	ind1B	12	76	1
39	13	CN 44-40-7::IRGC 45368-1	IRIS_313-11355	indx	14	76	1
40	62	CRILLO LA FRIA::IRGC 10793-1	IRIS_313-9822	ind1A	13	76	1
41	87	CUN GU NUO::IRGC 63576-1	IRIS_313-11664	indx	13	76	1
42	1	DA GANG ZHAN::IRGC 67103-1	IRIS_313-10177	indx	16.5	76	1
43	112	DHANE BURWA::IRGC 10105-1	IRIS_313-8530	ind2	12.5	76	1
44	90	DISSI::IRGC 101346-1	IRIS_313-12325	ind2	13	76	1
45	148	DUDH KADAR::IRGC 67707-1	IRIS_313-8796	ind2	11	76	1
46	29	ELONI::IRGC 116980-1	IRIS_313-10290	ind1B	13	76	1
47	114	FONAIAP 2::IRGC 116985-1	IRIS_313-10268	indx	12.5	76	1
48	43	FU ZAO XIAN::IRGC 63619-1	IRIS_313-8940	ind1A	13	76	1
49	131	GAO JIAO BAI::IRGC 68047-1	IRIS_313-10178	ind1A	12	76	1
50	4	GENIT::IRGC 3272-1	IRIS_313-9778	admix	16	76	1
51	54	GOKULGANJA::IRGC 45701-1	IRIS_313-9433	ind2	13	76	1
52	72	GUI HUA ZAO::IRGC 68060-1	IRIS_313-10179	indx	13	76	1
53	14	HOLOI BASH (SOLOI BASH)::IRGC 64778-1	IRIS_313-8721	aus	13.5	76	1
54	74	IA CUBA 17::IRGC 116990-1	IRIS_313-10271	indx	13	76	1
55	28	ICTA CRISPO 38::IRGC 116994-1	IRIS_313-10274	ind1B	13	76	1
56	132	INIAP 6::IRGC 117002-1	IRIS_313-10307	indx	12	76	1
57	75	IR 21015-72-3-3-3-1::IRGC 117004-1	IRIS_313-10294	indx	13	76	1
58	85	IR 2344-P1 PB-9-3-2B::IRGC 39317-C1	IRIS_313-7690	indx	13	76	1
59	134	IR 69502-6-SRN-3-UBN-1-B::IRGC 117290-1	IRIS_313-10374	indx	12	76	1
60	76	IR 75870-5-8-5-B-1::IRGC 117297-1	IRIS_313-10385	ind1B	13	76	1
61	143	IR 80310-12-B-1-3-B::IRGC 117307-1	IRIS_313-10394	indx	11.5	76	1
62	31	IRGA 318-11-6-9-2B::IRGC 117339-1	IRIS_313-10397	ind1B	13	76	1
63	96	IRGA 370-38-1-1F-C4-2::IRGC 117342-1	IRIS_313-10400	ind1B	12.5	76	1
64	32	IRGA 659-1-2-2-2::IRGC 117345-1	IRIS_313-10403	indx	13	76	1
65	110	IRGA 959-1-2-2F-4-1-4A-6-CA-6X::IRGC 117006-1	IRIS_313-10301	indx	12.5	76	1
66	128	IRI 339::IRGC 46956-1	IRIS_313-9922	ind1B	12	76	1
67	25	JAMBALI::IRGC 73101-1	IRIS_313-9449	aus	13	76	1
68	147	JAO LEUANG::IRGC 65866-1	IRIS_313-8679	ind3	11	76	1
69	118	JC 157	IRIS_313-9629	aro	12	76	1
70	51	JHODI BIRUN::IRGC 31812-1	IRIS_313-9262	ind2	13	76	1
71	95	JIN JUN DAO::IRGC 59710-1	IRIS_313-8405	indx	12.5	76	1
72	53	KALABAIL::IRGC 25877-1	IRIS_313-9391	ind2	13	76	1
73	49	KALO CHAKOL::IRGC 77258-1	IRIS_313-9218	ind2	13	76	1
74	45	KALU ILANKALAYAN::IRGC 36270-1	IRIS_313-8968	ind2	13	76	1
75	100	KAM PAI::IRGC 78245-1	IRIS_313-9019	ind3	12.5	76	1
76	105	KETAN SERANG::IRGC 14615-1	IRIS_313-9590	ind3	12.5	76	1
77	119	KHAO DAWK MALI 105::IRGC 27748-2	IRIS_313-8253	ind3	12	76	1
78	46	KHAO' HAWM::IRGC 78257-1	IRIS_313-8985	ind3	13	76	1
79	81	KHAO THI RATE::IRGC 58041-1	IRIS_313-8793	ind3	13	76	1
80	56	KORASISI::IRGC 5285-1	IRIS_313-9505	ind1A	13	76	1
81	20	KOTTEYARAN::IRGC 47383-1	IRIS_313-8660	ind2	13	76	1
82	144	KUNENG::IRGC 71545-1	IRIS_313-8492	ind3	11.5	76	1
83	3	LALSAITA::IRGC 43915-1	IRIS_313-8789	aus	16	76	1
84	61	LEAD::IRGC 5805-1	IRIS_313-9791	indx	13	76	1
85	60	MAMORIAKA::IRGC 68672-1	IRIS_313-9732	ind2	13	76	1
86	65	MELEKE::IRGC 56823-1	IRIS_313-9989	ind3	13	76	1
87	109	MIN KE ZHAN::IRGC 72230-1	IRIS_313-10191	ind1A	12.5	76	1
88	71	MIN ZAO 6::IRGC 63772-1	IRIS_313-10170	ind1A	13	76	1
89	141	MODDAI KARUPPAN::IRGC 15465-1	IRIS_313-9862	ind2	11.5	76	1
90	98	MUKKALA BAZAL::IRGC 77279-1	IRIS_313-8930	ind1B	12.5	76	1
91	57	MULLIKURUVA::IRGC 77529-1	IRIS_313-9557	ind2	13	76	1
92	102	MUTA GANJE::IRGC 26744-1	IRIS_313-9072	ind2	12.5	76	1
93	121	N 22::IRGC 46459-1	IRIS_313-10150	aus	12	76	1
94	27	NAZIRA SAIL::IRGC 77284-1	IRIS_313-9696	indx	13	76	1
95	120	NCS 964 C::IRGC 62604-1	IRIS_313-9400	indx	12	76	1
96	6	NOROI::IRGC 31611-1	IRIS_313-8864	aus	14.5	76	1
97	104	NX 3533::IRGC 63796-1	IRIS_313-9570	indx	12.5	76	1
98	35	PAH WEAN::IRGC 78276-1	IRIS_313-8474	ind3	13	76	1
99	124	PATISAIL::IRGC 37562-1	IRIS_313-8932	ind3	12	76	1
100	37	PLI KHAO::IRGC 64596-1	IRIS_313-8586	ind3	13	76	1
101	2	PODI HEENATI::IRGC 36345-1	IRIS_313-9636	aus	16	76	1
102	73	PSBRC 50::IRGC 99706-1	IRIS_313-10234	ind1B	13	76	1
103	80	PULUT BARAYA::IRGC 27393-1	IRIS_313-8725	ind3	13	76	1
104	107	RACE PERUMAL::IRGC 55347-1	IRIS_313-9970	ind2	12.5	76	1
105	39	RELLY::IRGC 14623-1	IRIS_313-8812	ind3	13	76	1
106	67	RIZ TYPE SORGHO::IRGC 69015-1	IRIS_313-10035	ind2	13	76	1
107	58	RPA 5929 (K 45)::IRGC 33963-1	IRIS_313-9604	indx	13	76	1
108	8	RPW 9-4 (SS 1)::IRGC 50690-1	IRIS_313-9522	indx	14	76	1
109	83	RTS 16::IRGC 8235-1	IRIS_313-9429	indx	13	76	1
110	33	SAN CHIAO TSWEN::IRGC 1565-1	IRIS_313-8380	ind1A	13	76	1
111	68	SAN SHIH TSI::IRGC 1038-1	IRIS_313-10129	ind1A	13	76	1
112	82	SIMET 2::IRGC 25734-1	IRIS_313-8833	ind3	13	76	1
113	135	SINNA SITHIRA KALI::IRGC 51064-1	IRIS_313-9091	indx	12	76	1
114	63	SITHAIYAN KOTTAI SAMBA::IRGC 50155-1	IRIS_313-9936	ind2	13	76	1
115	145	SONA::IRGC 26971-C1	IRIS_313-7780	indx	11.5	76	1
116	48	SRAU SENG::IRGC 30290-1	IRIS_313-8996	ind3	13	76	1
117	66	SUWEON 311::IRGC 61890-1	IRIS_313-10000	ind1B	13	76	1
118	126	TAIPEI WOO CO::IRGC 112-1	IRIS_313-9706	ind1A	12	76	1
119	16	TAK::IRGC 73124-1	IRIS_313-8655	aus	13.5	76	1
120	55	TSAO SHENG LI 1::IRGC 1309-1	IRIS_313-9469	ind1A	13	76	1
121	79	URAIBOOL::IRGC 52785-1	IRIS_313-8305	ind2	13	76	1
122	106	WANGA BARUGULU::IRGC 52261-1	IRIS_313-9611	ind2	12.5	76	1
123	94	WAR 72-2-1-1::IRGC 117361-1	IRIS_313-10421	indx	12.5	76	1
124	140	WI BIR SHUN::IRGC 4602-1	IRIS_313-9372	ind1A	11.5	76	1
125	88	19::IRGC 70786-1	IRIS_313-11821	ind2	13	76	2	17.3333
126	113	ALTAMIRA 9::IRGC 116953-1	IRIS_313-10257	indx	12.5	76	2
127	47	ARC 10754::IRGC 12603-1	IRIS_313-8986	indx	13	76	2
128	59	ARC 15873::IRGC 43250-1	IRIS_313-9634	indx	13	76	2
129	17	AUS 439::IRGC 29221-1	IRIS_313-8641	aus	13.5	76	2
130	123	B 6136-3-TB-0-1-5::IRGC 117312-1	IRIS_313-10333	ind1B	12	76	2
131	52	BARIK KUDI::IRGC 52807-1	IRIS_313-9384	ind2	13	76	2
132	116	CHAO PEUAK DENG::IRGC 11602-1	IRIS_313-10652	ind3	12.5	76	2
133	41	E 2040::IRGC 67968-1	IRIS_313-8914	indx	13	76	2
134	99	E DAW HAWM::IRGC 47938-1	IRIS_313-8980	ind3	12.5	76	2
135	127	I KUNG PAO::IRGC 114-1	IRIS_313-9758	ind1A	12	76	2
136	70	IR 13429-109-2-2-1::IRGC 63491-1	IRIS_313-10167	indx	13	76	2
137	111	IR 63295-AC 209-7::IRGC 117365-1	IRIS_313-10361	indx	12.5	76	2
138	34	IRRIBINI::IRGC 49094-1	IRIS_313-8437	indx	13	76	2
139	138	KEERIPALA CHILL PADDY::IRGC 49790-1	IRIS_313-8559	ind2	11.5	76	2
140	101	KHAO GRADOOK CHAHNG::IRGC 17111-1	IRIS_313-9032	ind1B	12.5	76	2
141	42	KUTTA::IRGC 52184-1	IRIS_313-8924	ind2	13	76	2
142	50	MAKRO::IRGC 74763-1	IRIS_313-9258	ind2	13	76	2
143	23	MILYANG 77::IRGC 69340-1	IRIS_313-10040	ind1B	13	76	2
144	26	NCS 237::IRGC 62202-1	IRIS_313-9492	ind2	13	76	2
145	21	NIAO YAO::IRGC 5496-1	IRIS_313-8743	indx	13	76	2
146	84	NONA BOKRA::IRGC 22710-C1	IRIS_313-7736	ind2	13	76	2
147	7	PALEPYU::IRGC 33549-1	IRIS_313-9285	indx	14	76	2
148	38	PERUNEL::IRGC 63113-1	IRIS_313-8647	ind2	13	76	2
149	24	PICO NEGRO::IRGC 55849-1	IRIS_313-10158	indx	13	76	2
150	22	XIA ZHI BAI::IRGC 53437-1	IRIS_313-9111	ind1A	13	76	2

[truncated: 32 more sheets: Os01g16160_KLAC, Os12g29920_KLAC, Os08g01010_KBAC, Os09g0469900_LER, Os06g0232700_AC, Os08g0266700_AC, Os08g0267050_AC, Os11g0704000_AC, Os06g18710_AC, Os06g18720_AC, Os08g0299700_AC, Os02g05180_AC, Os10g0469000_GC, Os07g0597400_GC, Os08g0335500_RS, Os10g08370_RS, Os01g15720_RS, Os06g11100_RS, Os06g16080_RS, Os02g16970_RS …]
